# Supplementary material for: Tracing Eukaryotic Ribosome Biogenesis Factors Into the Archaeal Domain Sheds Light on the Evolution of Functional Complexity
Source: Front Microbiol. 2021 Sep 16;12:739000. doi: 10.3389/fmicb.2021.739000 (PMC8481954; doi:10.3389/fmicb.2021.739000)
Supplement: Supplementary file 1 [file Data_Sheet_1.zip]

Archive with 2 entries (2 files):
- Supplementary Figures and Tables S7-9.DOCX
- Supplementary Tables Tables S1-6 and S10.XLSX
