# Supplementary material for: Tracing Eukaryotic Ribosome Biogenesis Factors Into the Archaeal Domain Sheds Light on the Evolution of Functional Complexity
Source: Front Microbiol. 2021 Sep 16;12:739000. doi: 10.3389/fmicb.2021.739000 (PMC8481954; doi:10.3389/fmicb.2021.739000)
Supplement: Supplementary file 1 [file Data_Sheet_1.zip › Supplementary Tables Tables S1-6 and S10.XLSX]

## Sheet: S1. 307 yeast RBFs
Supplementary Table S1: Data compilation: Yeast RBFs.
KEGG			230	Description: This table provides a list of 307 yeast proteins (RBFs) that are linked to the process of Ribosome biogenesis. All proteins are retrieved from Ebersberger et al. (2013), the KEGG database and other studies. Ebersberger et al. (2013) provides a catalogue of 255 RBF candidates and the KEGG database 230 RBFs. Both sources have 189 RBFs in common, 41 are exclusive to the KEGG db, 66 excl…
Ebersberger et al. 2013			255
Other sources:			11
			496
site of action	Gene-ID	Gene-Name	Source	function/category		site of action	Gene-ID	Gene-Name	Source	function/category		site of action	Gene-ID	Gene-Name	Source	function/category
90S	YGR271C-A	EFG1	Ebersberger et al. 2013			60S 60S	YIL003W	CFD1	Ebersberger et al. 2013	Iron sulfur cluster biogenesis (affects e.g. RBF Rli1)		not available	YOR046C	DBP5	Ebersberger et al. 2013
	YDR365C	ESF1	Ebersberger et al. 2013				YDR267C	CIA1	Ebersberger et al. 2013	Iron sulfur cluster biogenesis (affects e.g. RBF Rli1)			YMR235C	RNA1	Ebersberger et al. 2013	RanGAP
	YIL019W	FAF1	Ebersberger et al. 2013				YNL112W	DBP2	Ebersberger et al. 2014				YER125W	RSP5	Ebersberger et al. 2013	Ubiquitination of RPs, RBFs, deletion blocks ribosome biogenesis
	YLR051C	FCF2	Ebersberger et al. 2013				YAL059W	ECM1	Ebersberger et al. 2013				YLR430W	SEN1	Ebersberger et al. 2013	snoRNP biogenesis
	YLR068W	FYV7	Ebersberger et al. 2013				YKR048C	NAP1	Ebersberger et al. 2013	Import of ribosomal proteins			YDR510W	SMT3	Ebersberger et al. 2013	SUMOylation of ribosome biogenesis factors
	YGR251W	NOP19	Ebersberger et al. 2013				YNL240C	NAR1	Ebersberger et al. 2013	Iron sulfur cluster biogenesis (affects e.g. RBF Rli1)			YDR390C	UBA2	Ebersberger et al. 2013	SUMOylation of ribosome biogenesis factors
	YHR034C	PIH1	Ebersberger et al. 2013				YNL175C	NOP13	Ebersberger et al. 2013				YDL064W	UBC9	Ebersberger et al. 2013	SUMOylation of ribosome biogenesis factors
	YKL082C	RRP14	Ebersberger et al. 2013				YDR432W	NPL3	Ebersberger et al. 2013				YPL020C	ULP1	Ebersberger et al. 2013	SUMOylation of ribosome biogenesis factors
	YPR143W	RRP15	Ebersberger et al. 2013				YLR009W	RLP24	Ebersberger et al. 2013				YGR283C	YGR283C	Ebersberger et al. 2013	Predicted to be involved in ribosome biogenesis
	YNL224C	SQS1	Ebersberger et al. 2013				YNL002C	RLP7	Ebersberger et al. 2013				YMR310C	YMR310C	Ebersberger et al. 2013	Predicted to be involved in ribosome biogenesis
	YIL035C	CKA1	Kegg RBG (excl.)	Kinase			YLL024C	SSA2	Kegg RBG (excl.)	Export and cytoplasmic maturation factors
	YOR061W	CKA2	Kegg RBG (excl.)	Kinase			YAL005C	SSA1	Kegg RBG (excl.)	Export and cytoplasmic maturation factors		other RBFs	YNL232W	CSL4	Ebersberger et al. 2013	Exosome
	YGL019W	CKB1	Kegg RBG (excl.)	Kinase			YER103W	SSA4	Kegg RBG (excl.)	Export and cytoplasmic maturation factors			YOL021C	DIS3	Ebersberger et al. 2013	Exosome
	YOR039W	CKB2	Kegg RBG (excl.)	Kinase			YBL075C	SSA3	Kegg RBG (excl.)	Export and cytoplasmic maturation factors			YHR081W	LRP1	Ebersberger et al. 2013	Exosome
	YDL014W	NOP1	common (Kegg & Ebersberger et al.)	Box C/D snoRNPs			YNL209W	SSB2	Kegg RBG (excl.)	Export and cytoplasmic maturation factors			YNR024W	MPP6	Ebersberger et al. 2013	Exosome
	YLR197W	NOP56	common (Kegg & Ebersberger et al.)	Box C/D snoRNPs			YKR063C	LAS1	Kegg RBG (excl.)	7-FMC complex			YGR158C	MTR3	Ebersberger et al. 2013	Exosome
	YOR310C	NOP58	common (Kegg & Ebersberger et al.)	Box C/D snoRNPs			YBR142W	MAK5	common (Kegg & Ebersberger et al.)	Helicases			YHR069C	RRP4	Ebersberger et al. 2013	Exosome
	YEL026W	SNU13	common (Kegg & Ebersberger et al.)	Box C/D snoRNPs			YLL008W	DRS1	common (Kegg & Ebersberger et al.)	Helicases			YOR001W	RRP6	Ebersberger et al. 2013	Exosome
	YLR175W	CBF5	common (Kegg & Ebersberger et al.)	Box H/ACA snoRNPs			YKR024C	DBP7	common (Kegg & Ebersberger et al.)	Helicases			YOL142W	RRP40	Ebersberger et al. 2013	Exosome
	YHR089C	GAR1	common (Kegg & Ebersberger et al.)	Box H/ACA snoRNPs			YNR038W	DBP6	common (Kegg & Ebersberger et al.)	Helicases			YDL111C	RRP42	Ebersberger et al. 2013	Exosome
	YDL208W	NHP2	common (Kegg & Ebersberger et al.)	Box H/ACA snoRNPs			YDL031W	DBP10	common (Kegg & Ebersberger et al.)	Helicases			YCR035C	RRP43	Ebersberger et al. 2013	Exosome
	YHR072W-A	NOP10	common (Kegg & Ebersberger et al.)	Box H/ACA snoRNPs			YFL002C	SPB4	common (Kegg & Ebersberger et al.)	Helicases			YDR280W	RRP45	Ebersberger et al. 2013	Exosome
	YNL124W	NAF1	common (Kegg & Ebersberger et al.)	Box H/ACA snoRNPs			YLR276C	DBP9	common (Kegg & Ebersberger et al.)	Helicases			YGR095C	RRP46	Ebersberger et al. 2013	Exosome
	YIL104C	SHQ1	common (Kegg & Ebersberger et al.)	Box H/ACA snoRNPs			YGL078C	DBP3	common (Kegg & Ebersberger et al.)	Helicases			YGR195W	SKI6	Ebersberger et al. 2013	Exosome
	YHR148W	IMP3	common (Kegg & Ebersberger et al.)	U3-SnoRNA-associated			YJL050W	MTR4	common (Kegg & Ebersberger et al.)	Helicases			YIL079C	AIR1	Ebersberger et al. 2013	TRAMP
	YNL075W	IMP4	common (Kegg & Ebersberger et al.)	U3-SnoRNA-associated			YER006W	NUG1	common (Kegg & Ebersberger et al.)	GTPases			YDL175C	AIR2	Ebersberger et al. 2013	TRAMP
	YJR002W	MPP10	common (Kegg & Ebersberger et al.)	U3-SnoRNA-associated			YNR053C	NOG2	common (Kegg & Ebersberger et al.)	GTPases			YOL115W	TRF4	Ebersberger et al. 2013	TRAMP
	YER127W	LCP5	common (Kegg & Ebersberger et al.)	U3-SnoRNA-associated			YPL093W	NOG1	common (Kegg & Ebersberger et al.)	GTPases			YNL299W	TRF5	Ebersberger et al. 2013	TRAMP
	YCL031C	RRP7	common (Kegg & Ebersberger et al.)	U3-SnoRNA-associated			YGL099W	LSG1	common (Kegg & Ebersberger et al.)	GTPases			YDR361C	BCP1	Kegg RBG (excl.)	other RBFs
	YCR057C	PWP2	common (Kegg & Ebersberger et al.)	U3-SnoRNA-associated			YNL163C	RIA1	common (Kegg & Ebersberger et al.)	GTPases			YCR087C-A	uncharacterized	Kegg RBG (excl.)	other RBFs
	YDL148C	NOP14	common (Kegg & Ebersberger et al.)	U3-SnoRNA-associated			YMR285C	NGL2	common (Kegg & Ebersberger et al.)	RNases			YNL022C	RCM1	Kegg RBG (excl.)	other RBFs
	YDL153C	SAS10	common (Kegg & Ebersberger et al.)	U3-SnoRNA-associated			YLR059C	REX2	common (Kegg & Ebersberger et al.)	RNases			YBR141C	BMT2	Kegg RBG (excl.)	other RBFs (maybe 60S)
	YDR324C	UTP4	common (Kegg & Ebersberger et al.)	U3-SnoRNA-associated			YGR276C	RNH70	common (Kegg & Ebersberger et al.)	RNases			YLR063W	BMT6	Kegg RBG (excl.)	other RBFs (maybe 60S)
	YDR398W	UTP5	common (Kegg & Ebersberger et al.)	U3-SnoRNA-associated			YGL173C	XRN1	common (Kegg & Ebersberger et al.)	RNases			YIL096C	BMT5	common (Kegg & Ebersbreger et al.)	other RBFs (maybe 60S)
	YDR449C	UTP6	common (Kegg & Ebersberger et al.)	U3-SnoRNA-associated			YOR048C	RAT1	common (Kegg & Ebersberger et al.)	RNases
	YER082C	UTP7	common (Kegg & Ebersberger et al.)	U3-SnoRNA-associated			YNL221C	POP1	common (Kegg & Ebersberger et al.)	Rnase MRP		other sources	YPL240C	Hsp82	Proisy et al. 2006
	YGR128C	UTP8	common (Kegg & Ebersberger et al.)	U3-SnoRNA-associated			YNL282W	POP3	common (Kegg & Ebersberger et al.)	Rnase MRP			YOR243C	Pus7	Ma et al. 2003
	YHR196W	UTP9	common (Kegg & Ebersberger et al.)	U3-SnoRNA-associated			YBR257W	POP4	common (Kegg & Ebersberger et al.)	Rnase MRP			YDL063C	Syo1	Kressler et al. 2012
	YJL109C	UTP10	common (Kegg & Ebersberger et al.)	U3-SnoRNA-associated			YAL033W	POP5	common (Kegg & Ebersberger et al.)	Rnase MRP			YCR060W	Tah1	Huh et al. 2003
	YKL099C	UTP11	common (Kegg & Ebersberger et al.)	U3-SnoRNA-associated			YGR030C	POP6	common (Kegg & Ebersberger et al.)	Rnase MRP			YDR161W	Acl4	Stelter et al. 2015
	YLR129W	DIP2	common (Kegg & Ebersberger et al.)	U3-SnoRNA-associated			YBR167C	POP7	common (Kegg & Ebersberger et al.)	Rnase MRP			YDR198C	Rkm2	Yakushi et al. 2006
	YLR222C	UTP13	common (Kegg & Ebersberger et al.)	U3-SnoRNA-associated			YBL018C	POP8	common (Kegg & Ebersberger et al.)	Rnase MRP			YHR040W	Bcd1	Khoshnevis et al. 2019
	YML093W	UTP14	common (Kegg & Ebersberger et al.)	U3-SnoRNA-associated			YHR062C	RPP1	common (Kegg & Ebersberger et al.)	Rnase MRP			YLR336C	Sgd1	Li et al.2009
	YMR093W	UTP15	common (Kegg & Ebersberger et al.)	U3-SnoRNA-associated			YLR145W	RMP1	common (Kegg & Ebersberger et al.)	Rnase MRP			YDR190C	Rvb1	Zhao et al. 2008
	YOR078W	BUD21	common (Kegg & Ebersberger et al.)	U3-SnoRNA-associated			YDR478W	SNM1	common (Kegg & Ebersberger et al.)	Rnase MRP			YJR055W	Hit1	Rothé et al. 2014
	YPL126W	NAN1	common (Kegg & Ebersberger et al.)	U3-SnoRNA-associated			YLL035W	GRC3	common (Kegg & Ebersberger et al.)	Kinases			YPL235W	Rvb2	King et al. 2001
	YJL069C	UTP18	common (Kegg & Ebersberger et al.)	U3-SnoRNA-associated			YER036C	ARB1	common (Kegg & Ebersberger et al.)	Export and cytoplasmic maturation factors
	YPR144C	NOC4	common (Kegg & Ebersberger et al.)	U3-SnoRNA-associated			YDR101C	ARX1	common (Kegg & Ebersberger et al.)	Export and cytoplasmic maturation factors
	YBL004W	UTP20	common (Kegg & Ebersberger et al.)	U3-SnoRNA-associated			YJL122W	ALB1	common (Kegg & Ebersberger et al.)	Export and cytoplasmic maturation factors
	YLR409C	UTP21	common (Kegg & Ebersberger et al.)	U3-SnoRNA-associated			YNL227C	JJJ1	common (Kegg & Ebersberger et al.)	Export and cytoplasmic maturation factors
	YGR090W	UTP22	common (Kegg & Ebersberger et al.)	U3-SnoRNA-associated			YPR016C	TIF6	common (Kegg & Ebersberger et al.)	Export and cytoplasmic maturation factors
	YOR004W	UTP23	common (Kegg & Ebersberger et al.)	U3-SnoRNA-associated			YKL009W	MRT4	common (Kegg & Ebersberger et al.)	Export and cytoplasmic maturation factors
	YDR339C	FCF1	common (Kegg & Ebersberger et al.)	U3-SnoRNA-associated			YKL186C	MTR2	common (Kegg & Ebersberger et al.)	Export and cytoplasmic maturation factors
	YIL091C	UTP25	common (Kegg & Ebersberger et al.)	U3-SnoRNA-associated			YHR170W	NMD3	common (Kegg & Ebersberger et al.)	Export and cytoplasmic maturation factors
	YKR060W	UTP30	common (Kegg & Ebersberger et al.)	U3-SnoRNA-associated			YPL169C	MEX67	common (Kegg & Ebersberger et al.)	Export and cytoplasmic maturation factors		Selected for exclusion via manual curation
	YJL033W	HCA4	common (Kegg & Ebersberger et al.)	Helicases			YBR267W	REI1	common (Kegg & Ebersberger et al.)	Export and cytoplasmic maturation factors
	YHR065C	RRP3	common (Kegg & Ebersberger et al.)	Helicases			YLR387C	REH1	common (Kegg & Ebersberger et al.)	Export and cytoplasmic maturation factors		site of action	Gene-ID	Gene-Name	Source	function/category
	YHR169W	DBP8	common (Kegg & Ebersberger et al.)	Helicases			YFR001W	LOC1	common (Kegg & Ebersberger et al.)	Export and cytoplasmic maturation factors		40S	YPR104C	FHL1	Ebersberger et al. 2013	40S
	YGL171W	ROK1	common (Kegg & Ebersberger et al.)	Helicases			YLR022C	SDO1	common (Kegg & Ebersberger et al.)	Export and cytoplasmic maturation factors			YLR424W	SPP382	Ebersberger et al. 2013	40S
	YGL120C	PRP43	common (Kegg & Ebersberger et al.)	Helicases			YLR397C	AFG2	common (Kegg & Ebersberger et al.)	Export and cytoplasmic maturation factors			YKL149C	DBR1	Kegg RBG (excl.)	40S
	YMR128W	ECM16	common (Kegg & Ebersberger et al.)	Helicases			YIR012W	SQT1	common (Kegg & Ebersberger et al.)	Export and cytoplasmic maturation factors			YER089C	PTC2	Kegg RBG (excl.)	Other pre-40S particles
	YKL078W	DHR2	common (Kegg & Ebersberger et al.)	Helicases			YIR026C	YVH1	common (Kegg & Ebersberger et al.)	Export and cytoplasmic maturation factors			YBL056W	PTC3	common (Kegg & Ebersberger et al.)	Other pre-40S particles
	YDR021W	FAL1	common (Kegg & Ebersberger et al.)	Helicases			YHR085W	IPI1	common (Kegg & Ebersberger et al.)	5-FMC complex		60S	YOR016C	ERP4	Kegg RBG (excl.)	Other pre-60S particles
	YPL217C	BMS1	common (Kegg & Ebersberger et al.)	GTPase			YNL182C	IPI3	common (Kegg & Ebersberger et al.)	6-FMC complex			YAL007C	ERP2	common (Kegg & Ebersberger et al.)	Other pre-60S particles
	YMR239C	RNT1	common (Kegg & Ebersberger et al.)	RNase			YOL077C	BRX1	common (Kegg & Ebersberger et al.)	Other pre-60S particles			YLR449W	FPR4	common (Kegg & Ebersberger et al.)	Other pre-60S particles
	YOL080C	REX4	common (Kegg & Ebersberger et al.)	RNase			YLR074C	BUD20	common (Kegg & Ebersberger et al.)	Other pre-60S particles			YML074C	FPR3	common (Kegg & Ebersberger et al.)	Other pre-60S particles
	YDR299W	BFR2	common (Kegg & Ebersberger et al.)	Other 90S particles			YGL029W	CGR1	common (Kegg & Ebersberger et al.)	Other pre-60S particles			YOR252W	TMA16	common (Kegg & Ebersberger et al.)	Other pre-60S particles
	YLR003C	CMS1	common (Kegg & Ebersberger et al.)	Other 90S particles			YKL172W	EBP2	common (Kegg & Ebersberger et al.)	Other pre-60S particles		na	YMR116C	ASC1	Ebersberger et al. 2013	na
	YLR186W	EMG1	common (Kegg & Ebersberger et al.)	Other 90S particles			YMR049C	ERB1	common (Kegg & Ebersberger et al.)	Other pre-60S particles			YFR028C	CDC14	Ebersberger et al. 2013	na
	YNR054C	ESF2	common (Kegg & Ebersberger et al.)	Other 90S particles			YKL021C	MAK11	common (Kegg & Ebersberger et al.)	Other pre-60S particles			YOR204W	DED1	Ebersberger et al. 2013	na
	YNL308C	KRI1	common (Kegg & Ebersberger et al.)	Other 90S particles			YAL025C	MAK16	common (Kegg & Ebersberger et al.)	Other pre-60S particles			YIL151C	ESL1	Ebersberger et al. 2013	na
	YCL059C	KRR1	common (Kegg & Ebersberger et al.)	Other 90S particles			YDR060W	MAK21	common (Kegg & Ebersberger et al.)	Other pre-60S particles			YKR095W	MLP1	Ebersberger et al. 2013	na
	YPR112C	MRD1	common (Kegg & Ebersberger et al.)	Other 90S particles			YLR106C	MDN1	common (Kegg & Ebersberger et al.)	Other pre-60S particles			YIL149C	MLP2	Ebersberger et al. 2013	na
	YNL132W	KRE33	common (Kegg & Ebersberger et al.)	Other 90S particles			YPL211W	NIP7	common (Kegg & Ebersberger et al.)	Other pre-60S particles			YDR335W	MSN5	Ebersberger et al. 2013	na
	YGR159C	NSR1	common (Kegg & Ebersberger et al.)	Other 90S particles			YOR206W	NOC2	common (Kegg & Ebersberger et al.)	Other pre-60S particles			YJL076W	NET1	Ebersberger et al. 2013	na
	YGR145W	ENP2	common (Kegg & Ebersberger et al.)	Other 90S particles			YLR002C	NOC3	common (Kegg & Ebersberger et al.)	Other pre-60S particles			YDR028C	REG1	Ebersberger et al. 2013	na
	YDL213C	NOP6	common (Kegg & Ebersberger et al.)	Other 90S particles			YNL061W	NOP2	common (Kegg & Ebersberger et al.)	Other pre-60S particles			YJL080C	SCP160	Ebersberger et al. 2013	na
	YJL010C	NOP9	common (Kegg & Ebersberger et al.)	Other 90S particles			YPL043W	NOP4	common (Kegg & Ebersberger et al.)	Other pre-60S particles			YDL042C	SIR2	Ebersberger et al. 2013	na
	YGR280C	PXR1	common (Kegg & Ebersberger et al.)	Other 90S particles			YOL144W	NOP8	common (Kegg & Ebersberger et al.)	Other pre-60S particles			YGL097W	SRM1	Ebersberger et al. 2013	na
	YOL010W	RCL1	common (Kegg & Ebersberger et al.)	Other 90S particles			YOL041C	NOP12	common (Kegg & Ebersberger et al.)	Other pre-60S particles			YNL189W	SRP1	Ebersberger et al. 2013	na
	YMR229C	RRP5	common (Kegg & Ebersberger et al.)	Other 90S particles			YNL110C	NOP15	common (Kegg & Ebersberger et al.)	Other pre-60S particles		other RBFs	YOR166C	SWT1	Ebersberger et al. 2013	other RBFs
	YPR137W	RRP9	common (Kegg & Ebersberger et al.)	Other 90S particles			YER002W	NOP16	common (Kegg & Ebersberger et al.)	Other pre-60S particles			YMR302C	YME2	Ebersberger et al. 2013	other RBFs
	YOR287C	RRP36	common (Kegg & Ebersberger et al.)	Other 90S particles			YPL146C	NOP53	common (Kegg & Ebersberger et al.)	Other pre-60S particles			YOR201C	MRM1	Kegg RBG (excl.)	other RBFs
	YMR269W	TMA23	common (Kegg & Ebersberger et al.)	Other 90S particles			YGL111W	NSA1	common (Kegg & Ebersberger et al.)	Other pre-60S particles			YGL136C	MRM2	Kegg RBG (excl.)	other RBFs
	YLL011W	SOF1	common (Kegg & Ebersberger et al.)	Other 90S particles			YER126C	NSA2	common (Kegg & Ebersberger et al.)	Other pre-60S particles			YMR097C	MTG1	Kegg RBG (excl.)	other RBFs
							YGR103W	NOP7	common (Kegg & Ebersberger et al.)	Other pre-60S particles			YHR168W	MTG2	Kegg RBG (excl.)	other RBFs
							YDR496C	PUF6	common (Kegg & Ebersberger et al.)	Other pre-60S particles			YOR205C	GEP3	Kegg RBG (excl.)	other RBFs
40S	YPL239W	YAR1	Ebersberger et al. 2013				YGL246C	RAI1	common (Kegg & Ebersberger et al.)	Other pre-60S particles			YLR165C	PUS5	Kegg RBG (excl.)	other RBFs
	YOR006C	TSR3	Kegg RBG (excl.)	Export and cytoplasmic maturation factors			YHR197W	RIX1	common (Kegg & Ebersberger et al.)	Other pre-60S particles			YMR228W	MTF1	Kegg RBG (excl.)	other RBFs
	YOL022C	TSR4	Kegg RBG (excl.)	Export and cytoplasmic maturation factors			YLL034C	RIX7	common (Kegg & Ebersberger et al.)	Other pre-60S particles			YIL110W	HPM1	Kegg RBG (excl.)	other RBFs
	YOR119C	RIO1	common (Kegg & Ebersberger et al.)	kinases			YHR088W	RPF1	common (Kegg & Ebersberger et al.)	Other pre-60S particles			YHL033C	RPL8A	Kegg RBG (excl.)	prokaryotic type
	YNL207W	RIO2	common (Kegg & Ebersberger et al.)	kinases			YKR081C	RPF2	common (Kegg & Ebersberger et al.)	Other pre-60S particles			YLL045C	RPL8B	Kegg RBG (excl.)	prokaryotic type
	YPL266W	DIM1	common (Kegg & Ebersberger et al.)	Export and cytoplasmic maturation factors			YMR131C	RRB1	common (Kegg & Ebersberger et al.)	Other pre-60S particles			YGL169W	SUA5	Kegg RBG (excl.)	prokaryotic type
	YCR047C	BUD23	common (Kegg & Ebersberger et al.)	Export and cytoplasmic maturation factors			YDR087C	RRP1	common (Kegg & Ebersberger et al.)	Other pre-60S particles			YGR210C	uncharacterized	Kegg RBG (excl.)	prokaryotic type
	YBR247C	ENP1	common (Kegg & Ebersberger et al.)	Export and cytoplasmic maturation factors			YDR083W	RRP8	common (Kegg & Ebersberger et al.)	Other pre-60S particles
	YKL143W	LTV1	common (Kegg & Ebersberger et al.)	Export and cytoplasmic maturation factors			YDR412W	RRP17	common (Kegg & Ebersberger et al.)	Other pre-60S particles
	YOR056C	NOB1	common (Kegg & Ebersberger et al.)	Export and cytoplasmic maturation factors			YOR294W	RRS1	common (Kegg & Ebersberger et al.)	Other pre-60S particles
	YOR145C	PNO1	common (Kegg & Ebersberger et al.)	Export and cytoplasmic maturation factors			YPL193W	RSA1	common (Kegg & Ebersberger et al.)	Other pre-60S particles
	YDL166C	FAP7	common (Kegg & Ebersberger et al.)	Export and cytoplasmic maturation factors			YLR221C	RSA3	common (Kegg & Ebersberger et al.)	Other pre-60S particles
	YDL060W	TSR1	common (Kegg & Ebersberger et al.)	Export and cytoplasmic maturation factors			YCR072C	RSA4	common (Kegg & Ebersberger et al.)	Other pre-60S particles
	YLR435W	TSR2	common (Kegg & Ebersberger et al.)	Export and cytoplasmic maturation factors			YGR245C	SDA1	common (Kegg & Ebersberger et al.)	Other pre-60S particles
	YAL026C	DRS2	common (Kegg & Ebersberger et al.)	Other pre-40S particles			YCL054W	SPB1	common (Kegg & Ebersberger et al.)	Other pre-60S particles
	YLR192C	HCR1	common (Kegg & Ebersberger et al.)	Other pre-40S particles			YCR018C	SRD1	common (Kegg & Ebersberger et al.)	Other pre-60S particles
	YGR081C	SLX9	common (Kegg & Ebersberger et al.)	Other pre-40S particles			YHR066W	SSF1	common (Kegg & Ebersberger et al.)	Other pre-60S particles
	YDR091C	RLI1	common (Kegg & Ebersberger et al.)	Other pre-40S particles			YDR312W	SSF2	common (Kegg & Ebersberger et al.)	Other pre-60S particles
							YKL014C	URB1	common (Kegg & Ebersberger et al.)	Other pre-60S particles
40S/ 60S	YGL091C	NBP35	Ebersberger et al. 2013				YJR041C	URB2	common (Kegg & Ebersberger et al.)	Other pre-60S particles
	YLR347C	KAP95	Kegg RBG (excl.)	Export and cytoplasmic maturation factors			YOR272W	YTM1	common (Kegg & Ebersberger et al.)	Other pre-60S particles
	YER110C	KAP123	Kegg RBG (excl.)	Export and cytoplasmic maturation factors
	YMR308C	PSE1	Kegg RBG (excl.)	Export and cytoplasmic maturation factors
	YJR132W	NMD5	Kegg RBG (excl.)	Export and cytoplasmic maturation factors		60S/ 90S	YGR218W	CRM1	Kegg RBG (excl.)	Export and cytoplasmic maturation factors
	YDR395W	SXM1	Kegg RBG (excl.)	Export and cytoplasmic maturation factors			YMR290C	HAS1	common (Kegg & Ebersberger et al.)	Helicases
	YGL241W	KAP114	Kegg RBG (excl.)	Export and cytoplasmic maturation factors			YHR052W	CIC1	common (Kegg & Ebersberger et al.)	Other 90S particles
	YLR293C	GSP1	Kegg RBG (excl.)	Export and cytoplasmic maturation factors			YLR196W	PWP1	common (Kegg & Ebersberger et al.)	Other 90S particles
	YOR185C	GSP2	Kegg RBG (excl.)	Export and cytoplasmic maturation factors			YPL012W	RRP12	common (Kegg & Ebersberger et al.)	Other 90S particles
	YPL204W	HRR25	common (Kegg & Ebersberger et al.)	kinases

## Sheet: S2. 694 Human_RBFs_list
Supplementary Table S2: Data compilation: Human RBFs.
KEGG			206	Description: Human RBF candidates have been compiled using the available information on the KEGG database, High-throughput, Large scale RNAi studies and further complemented with single proteins from other studies. 206 Proteins have been extracted from the KEGG db, 880 proteins are provided by the RNAi experiment and further 9 proteins were obtained through additional literature search. After rem…
RNAi studies:
Badertscher et al. 2015			302
Tafforeau et al. 2013			286
Farley-Barnes et al. 2018			139
Wild et al. 2010			94
Other sources:			9
			1039
76 KEGG exclusive RBFs						122 RBFs present in both						488 potential RBFs						8 RBFs from other sources
site of action	Uniprot_ID	Gene Name	KO Term	description		site of action	Uniprot_ID	Gene Name	KO Term	description		site of action	Uniprot_ID	Gene Name	KO Term	description (Kegg search pathway)		site of action	Uniprot_ID	Gene Name	Source	description
90S	Q9BRU9	UTP23	K14773	U3 small nucleolar RNA-associated proteins		90S	Q9NV31	IMP3	K14560	U3 small nucleolar RNA-associated proteins		not available	A6NMX2	EIF4E1B	K03259	eukaryotic translation initiation factor 4E family member 1B		-	Q8IV48	ERI1	Yang et al. 2006	3'-5' exoribonuclease 1
	Q9NRR4	DROSHA	K03685	Rnase			Q96G21	IMP4	K14561	U3 small nucleolar RNA-associated proteins			O00213	APBB1	K04529	amyloid beta precursor protein binding family B member 1			Q9H8H0	NOL11	Freed et al. 2012	Nucleolar protein 11
	Q9GZR2	REXO4	K18327	Rnase			O00566	MPHOSPH10	K14559	U3 small nucleolar RNA-associated proteins			O00232	PSMD12	K03035	proteasome 26S subunit, non-ATPase 12			Q12905	ILF2	Wandrey et al. 2015	Interleukin enhancer-binding factor 2 (Nuclear factor of activated T-cells 45 kDa)
	Q9UK59	DBR1	K18328	Rnase			Q8NEJ9	NGDN	K14765	U3 small nucleolar RNA-associated proteins			O00267	SUPT5H	K15172				Q8N1G4	LRRC47	Ameismer et al. 2020	Leucine-rich repeat-containing protein 47
	P19784	CSNK2A2	K03097	Kinase			Q9Y3A4	RRP7A	K14545	U3 small nucleolar RNA-associated proteins			O00425	IGF2BP3	K13197				Q8N9N8	EIF1AD	Ameismer et al. 2021	Probable RNA-binding protein EIF1AD (Eukaryotic translation initiation factor 1A domain-containing protein)
	Q8NEV1	CSNK2A3	K03097	Kinase			Q15269	PWP2	K14558	U3 small nucleolar RNA-associated proteins			O00442	RTCA	K01974				Q9BRP7	FDXACB1	Q9BRP7	Ferredoxin-fold anticodon-binding domain-containing protein 1, FDX-ACDB domain-containing protein 1
	P67870	CSNK2B	K03115	Kinase			P78316	NOP14	K14766	U3 small nucleolar RNA-associated proteins			O00479	HMGN4	K11302				Q9NRN9	METTL5	van Tran, 2019	rRNA N6-adenosine-methyltransferase METTL5
	Q96EU6	RRP36	K14795	Other 90S RBFs			Q9NQZ2	UTP3	K14767	U3 small nucleolar RNA-associated proteins			O00487	PSMD14	K03030	proteasome 26S subunit, non-ATPase 14			Q9H5U6	ZCCHC4	van Tran, 2019	rRNA N6-adenosine-methyltransferase ZCCHC4, EC 2.1.1.- (Zinc finger CCHC domain-containing protein 4)
							Q969X6	UTP4	K14548	U3 small nucleolar RNA-associated proteins			O00505	KPNA3	K23583	karyopherin subunit alpha 3
90S/ 60S	Q13610	PWP1	K14791				Q15061	WDR43	K14546	U3 small nucleolar RNA-associated proteins			O00634	NTN3	K06844	netrin 3
							Q9NYH9	UTP6	K14557	U3 small nucleolar RNA-associated proteins			O00748	CES2	K03927	carboxylesterase 2
60S	Q9NR30	DDX21	K16911	Helicases			O15213	WDR46	K14768	U3 small nucleolar RNA-associated proteins			O14490	DLGAP1	K15008	DLG associated protein 1
	Q8NHQ9	DDX55	K14809	Helicases			Q9H583	HEATR1	K14550	U3 small nucleolar RNA-associated proteins			O14730	RIOK3	K08872
	Q9BVP2	GNL3	K14538	GTPases			Q9Y3A2	UTP11	K14769	U3 small nucleolar RNA-associated proteins			O14776	TCERG1	K12824	transcription elongation regulator 1
	Q9NVN8	GNL3L	K14538	GTPases			Q9UNX4	WDR3	K14556	U3 small nucleolar RNA-associated proteins			O14818	PSMA7	K02731	proteasome 20S subunit alpha 7
	Q9Y3B8	REXO2	K13288	Rnases			Q12788	TBL3	K14555	U3 small nucleolar RNA-associated proteins			O15371	EIF3D	K03251	eukaryotic translation initiation factor 3 subunit D
	Q8N1G1	REXO1	K14570	Rnases			Q5TAP6	UTP14C	K14567	U3 small nucleolar RNA-associated proteins			O15533	TAPBP	K08058	TAP binding protein
	Q96IC2	REXO5	K14570	Rnases			Q9BVJ6	UTP14A	K14567	U3 small nucleolar RNA-associated proteins			O43242	PSMD3	K03033	proteasome 26S subunit, non-ATPase 3
	Q8IZH2	XRN1	K12618	Rnases			Q8TED0	UTP15	K14549	U3 small nucleolar RNA-associated proteins			O43290	SART1	K11984	spliceosome associated factor 1, recruiter of U4/U6.U5 tri-snRNP
	Q99575	POP1	K01164	RNAase MRP			Q8IWA0	WDR75	K14552	U3 small nucleolar RNA-associated proteins			O43390	HNRNPR	K13161
	O95707	POP4	K03538	RNAase MRP			Q9Y5J1	UTP18	K14553	U3 small nucleolar RNA-associated proteins			O43395	PRPF3	K12843	pre-mRNA processing factor 3
	Q969H6	POP5	K03537	RNAase MRP			Q9BVI4	NOC4L	K14771	U3 small nucleolar RNA-associated proteins			O43463	SUV39H1	K11419	suppressor of variegation 3-9 homolog 1
	P78346	RPP30	K03539	RNAase MRP			O75691	UTP20	K14772	U3 small nucleolar RNA-associated proteins			O43491	EPB41L2	K06107
	O75817	POP7	K14527	RNAase MRP			Q8NI36	WDR36	K14554	U3 small nucleolar RNA-associated proteins			O43660	PLRG1	K12862	pleiotropic regulator 1
	Q8N5L8	RPP25L	K14525	RNAase MRP			Q9H6R4	NOL6	K14544	U3 small nucleolar RNA-associated proteins			O43684	BUB3	K02180	BUB3 mitotic checkpoint protein
	Q9BUL9	RPP25	K14525	RNAase MRP			Q9Y324	FCF1	K14566	U3 small nucleolar RNA-associated proteins			O43791	SPOP	K10523	speckle type BTB/POZ protein
	P11142	HSPA8	K03283	Export and cytoplasmic maturation factors			Q68CQ4	UTP25	K14774	U3 small nucleolar RNA-associated proteins			O43822	CFAP410	K23456
	P0DMV8	HSPA1A	K03283	Export and cytoplasmic maturation factors			O76021	RSL1D1	K14775	U3 small nucleolar RNA-associated proteins			O60292	SIPA1L3	K17703	signal induced proliferation associated 1 like 3
	P54652	HSPA2	K03283	Export and cytoplasmic maturation factors			Q13206	DDX10	K14776	Helicases Deadbox			O60306	AQR	K12874	aquarius intron-binding spliceosomal factor
	P34931	HSPA1L	K03283	Export and cytoplasmic maturation factors			Q9H0S4	DDX47	K14777	Helicases Deadbox			O60508	CDC40	K12816	cell division cycle 40
	P0DMV9	HSPA1B	K03283	Export and cytoplasmic maturation factors			Q9Y6V7	DDX49	K14778	Helicases Deadbox			O60551	NMT2	K00671
	P17066	HSPA6	K03283	Export and cytoplasmic maturation factors			Q9Y2R4	DDX52	K14779	Helicases Deadbox			O60826	CCDC22	K23343
	Q9UBU9	NXF1	K14284	Export and cytoplasmic maturation factors			O43143	DHX15	K12820	Helicases Deadbox			O75140	DEPDC5	K20404	DEP domain containing 5, GATOR1 subcomplex subunit
	Q9GZY0	NXF2	K14284	Export and cytoplasmic maturation factors			Q8IY37	DHX37	K14780	Helicases Deadbox			O75150	RNF40	K10696
	Q9H1B4	NXF5	K14284	Export and cytoplasmic maturation factors			P38919	EIF4A3	K13025	Helicases			O75319	DUSP11	K14165
	Q9H4D5	NXF3	K14284	Export and cytoplasmic maturation factors			Q14692	BMS1	K14569	GTPase			O75489	NDUFS3	K03936	NADH:ubiquinone oxidoreductase core subunit S3
	Q9UKK6	NXT1	K14285	Export and cytoplasmic maturation factors			P68400	CSNK2A1	K03097	Kinase			O75509	TNFRSF21	K05157	TNF receptor superfamily member 21
	Q9NPJ8	NXT2	K14285	Export and cytoplasmic maturation factors			Q9NY61	AATF	K14782	Other 90S RBFs			O75581	LRP6	K03068	LDL receptor related protein 6
	Q969S3	ZNF622	K14816	Export and cytoplasmic maturation factors			Q92979	EMG1	K14568	Other 90S RBFs			O75607	NPM3	K11278
	Q9Y3A5	SBDS	K14574	Export and cytoplasmic maturation factors			Q9ULW3	ABT1	K14785	Other 90S RBFs			O75643	SNRNP200	K12854	small nuclear ribonucleoprotein U5 subunit 200
	Q9UNI6	DUSP12	K14819	Export and cytoplasmic maturation factors			Q8N9T8	KRI1	K14786	Other 90S RBFs			O75694	NUP155	K14312	nucleoporin 155
	Q9NXF1	TEX10	K14827	FMC complex			Q13601	KRR1	K06961	Other 90S RBFs			O75808	CAPN15	K08582
	Q9BV38	WDR18	K14829	FMC complex			Q9Y4C8	RBM19	K14787	Other 90S RBFs			O75821	EIF3G	K03248	eukaryotic translation initiation factor 3 subunit G
	O00488	ZNF593	K14821	Other 60S RBFs			Q9H0A0	NAT10	K14521	Other 90S RBFs			O75864	PPP1R37	K17576
	Q9H6F5	CCDC86	K14822	Other 60S RBFs			P19338	NCL	K11294	Other 90S RBFs			O75934	BCAS2	K12861	BCAS2 pre-mRNA processing factor
	Q9Y3A6	TMED5	K14825	Other 60S RBFs			Q9BSC4	NOL10	K14788	Other 90S RBFs			O75937	DNAJC8	K09528
	Q9Y221	NIP7	K07565	Other 60S RBFs			Q86U38	NOP9	K14790	Other 90S RBFs			O94906	PRPF6	K12855	pre-mRNA processing factor 6
	P46087	NOP2	K14835	Other 60S RBFs			Q96BK5	PINX1	K11135	Other 90S RBFs			O94913	PCF11	K14400	PCF11 cleavage and polyadenylation factor subunit
	Q15397	PUM3	K14844	Other 60S RBFs			Q9Y2P8	RCL1	K11108	Other 90S RBFs			O95059	RPP14	K14529	ribonuclease P/MRP subunit p14
	Q8IUF8	RIOX2	K21760	Other 60S RBFs			Q14690	PDCD11	K14792	Other 90S RBFs			O95071	UBR5	K10593	ubiquitin protein ligase E3 component n-recognin 5
	O15381	NVL	K14571	Other 60S RBFs			O43818	RRP9	K14793	Other 90S RBFs			O95155	UBE4B	K10597	ubiquitination factor E4B
	Q14684	RRP1B	K14849	Other 60S RBFs			Q13428	TCOF1	K14562	Other 90S RBFs			O95391	SLU7	K12819	SLU7 homolog, splicing factor
	O43159	RRP8	K14850	Other 60S RBFs			Q9NV06	DCAF13	K11806	Other 90S RBFs			O95453	PARN	K01148	poly(A)-specific ribonuclease
	Q9UGY1	NOL12	K14851	Other 60S RBFs									O95602	POLR1A	K02999	RNA polymerase I subunit A
	Q9NVX2	NLE1	K14855	Other 60S RBFs		90S/ 60S	Q5JTH9	RRP12	K14794	Other 90S RBFs			O95983	MBD3	K11591
	O60287	URB1	K14861	Other 60S RBFs			Q9NVP1	DDX18	K13179	Helicases Deadbox			P00450	CP	K13624	ceruloplasmin
	Q14146	URB2	K14862	Other 60S RBFs									P00451	F8	K03899	coagulation factor VIII
	Q9UHK0	NUFIP1	K23308	Other 60S RBFs		60S	P17844	DDX5	K12823	Helicases			P01011	SERPINA3	K04525
	Q15649	ZNHIT3	K23309	Other 60S RBFs			Q9GZR7	DDX24	K14805	Helicases			P01185	AVP	K05242	arginine vasopressin
							Q96GQ7	DDX27	K13181	Helicases			P01236	PRL	K05439	prolactin
40S / 60S	P62826	RAN	K07936	Export and cytoplasmic maturation factors			Q9H8H2	DDX31	K14806	Helicases			P01584	IL1B	K04519	interleukin 1 beta
	Q92973	TNPO1	K18752	Export and cytoplasmic maturation factors			Q8N8A6	DDX51	K14807	Helicases			P01889	HLA-B		HLA class I histocompatibility antigen, B alpha chain
	Q8TEX9	IPO4	K20221	Export and cytoplasmic maturation factors			Q8TDD1	DDX54	K14808	Helicases			P02788	LTF	K17283
	O00410	IPO5	K20222	Export and cytoplasmic maturation factors			Q9NY93	DDX56	K14810	Helicases			P05783	KRT18	K07604	keratin 18
	O95373	IPO7	K20223	Export and cytoplasmic maturation factors			P42285	MTREX	K12598	Helicases			P06213	INSR	K04527	insulin receptor
	Q96P70	IPO9	K20224	Export and cytoplasmic maturation factors			Q13823	GNL2	K14537	GTPases			P06748	NPM1	K11276
							Q9BZE4	GTPBP4	K06943	GTPases			P07199	CENPB	K11496
40S	Q9BRS2	RIOK1	K07178	Kinases			Q9H089	LSG1	K14539	GTPases			P07307	ASGR2	K10064	asialoglycoprotein receptor 2
	Q9UNQ2	DIMT1	K14191	Export and cytoplasmic maturation factors			Q7Z2Z2	EFL1	K14536	GTPases			P07910	HNRNPC	K12884	heterogeneous nuclear ribonucleoprotein C
	Q13895	BYSL	K14797	Export and cytoplasmic maturation factors			Q9H0D6	XRN2	K12619	Rnases			P07996	THBS1	K16857	thrombospondin 1
	Q9Y3D8	AK6	K18532	Export and cytoplasmic maturation factors			P78345	RPP38	K14523	RNAase MRP			P08034	GJB1	K07620
	Q9UJK0	TSR3	K09140	Export and cytoplasmic maturation factors			O75818	RPP40	K14530	RNAase MRP			P08729	KRT7	K07605
	Q9BRP1	PDCD2L	K14801	Export and cytoplasmic maturation factors			Q5SY16	NOL9	K06947	Kinases			P09661	SNRPA1	K11092	small nuclear ribonucleoprotein polypeptide A'
	Q16342	PDCD2	K14801	Export and cytoplasmic maturation factors			Q9UG63	ABCF2	K06185	Export and cytoplasmic maturation factors			P11387	TOP1	K03163
	Q9Y2Q0	ATP8A1	K14802	Other 40S RBFs			Q5F1R6	DNAJC21	K09506	Export and cytoplasmic maturation factors			P11388	TOP2A	K03164	DNA topoisomerase II alpha
	Q9NTI2	ATP8A2	K14802	Other 40S RBFs			P56537	EIF6	K03264	Export and cytoplasmic maturation factors			P11498	PC	K01958	pyruvate carboxylase
	O75822	EIF3J	K03245	Other 40S RBFs			Q9UKD2	MRTO4	K14815	Export and cytoplasmic maturation factors			P11801	PSKH1	K08808
							Q96D46	NMD3	K07562	Export and cytoplasmic maturation factors			P11940	PABPC1	K13126	poly(A) binding protein cytoplasmic 1
other	P62424	RPL7A	K02936	Box C/D snoRNPs			Q8NB90	SPATA5	K14575	Export and cytoplasmic maturation factors			P12004	PCNA	K04802	proliferating cell nuclear antigen
	Q9NPE3	NOP10	K11130	Box H/ACA snoRNPs			Q9Y4W2	LAS1L	K16912	FMC complex			P13498	CYBA	K08009	cytochrome b-245 alpha chain
	O75616	ERAL1	K03595	GTPases			Q8IZL8	PELP1	K16913	FMC complex			P14151	SELL	K06495	selectin L
							Q9H4L4	SENP3	K08593	FMC complex			P14678	SNRPB	K11086	small nuclear ribonucleoprotein polypeptides B and B1
							Q8TDN6	BRIX1	K14820	Other 60S RBFs			P14866	HNRNPL	K13159
							Q99848	EBNA1BP2	K14823	Other 60S RBFs			P15104	GLUL	K01915	glutamate-ammonia ligase
							Q14137	BOP1	K14824	Other 60S RBFs			P16152	CBR1	K00079	carbonyl reductase 1
							Q9NWT1	PAK1IP1	K14830	Other 60S RBFs			P17480	UBTF	K09273
							Q9BXY0	MAK16	K14831	Other 60S RBFs			P17568	NDUFB7	K03963	NADH:ubiquinone oxidoreductase subunit B7
							Q03701	CEBPZ	K14832	Other 60S RBFs			P17980	PSMC3	K03065	proteasome 26S subunit, ATPase 3
							Q9NU22	MDN1	K14572	Other 60S RBFs			P17987	TCP1	K09493
							Q9Y3T9	NOC2L	K14833	Other 60S RBFs			P18754	RCC1	K11493
							Q8WTT2	NOC3L	K14834	Other 60S RBFs			P19388	POLR2E	K03013	RNA polymerase II subunit E
							Q9NW13	RBM28	K14573	Other 60S RBFs			P19525	EIF2AK2	K16195	eukaryotic translation initiation factor 2 alpha kinase 2
							P42696	RBM34	K14837	Other 60S RBFs			P19878	NCF2	K08010	neutrophil cytosolic factor 2
							Q9BYG3	NIFK	K14838	Other 60S RBFs			P20042	EIF2S2	K03238	eukaryotic translation initiation factor 2 subunit beta
							Q9NZM5	NOP53	K14840	Other 60S RBFs			P21127	CDK11B	K08818
							Q6RFH5	WDR74	K14841	Other 60S RBFs			P21333	FLNA	K04437	filamin A
							O95478	NSA2	K14842	Other 60S RBFs			P22087	FBL	K14563	fibrillarin
							O00541	PES1	K14843	Other 60S RBFs			P22309	UGT1A1	K00699	UDP glucuronosyltransferase family 1 member A1
							O77932	DXO	K14845	Other 60S RBFs			P23246	SFPQ	K13219
							Q9H6W3	RIOX1	K16914	Other 60S RBFs			P23284	PPIB	K03768
							Q9H9Y2	RPF1	K14846	Other 60S RBFs			P23527	HIST1H2BO	K11252	H2B clustered histone 17
							Q9H7B2	RPF2	K14847	Other 60S RBFs			P24928	POLR2A	K03006	RNA polymerase II subunit A
							Q9BQ67	GRWD1	K14848	Other 60S RBFs			P25789	PSMA4	K02728	proteasome 20S subunit alpha 4
							P56182	RRP1	K14849	Other 60S RBFs			P26368	U2AF2	K12837	U2 small nuclear RNA auxiliary factor 2
							Q15050	RRS1	K14852	Other 60S RBFs			P26641	EEF1G	K03233	eukaryotic translation elongation factor 1 gamma
							Q9NVU7	SDAD1	K14856	Other 60S RBFs			P27695	APEX1	K10771	apurinic/apyrimidinic endodeoxyribonuclease 1
							Q8IY81	FTSJ3	K14857	Other 60S RBFs			P28908	TNFRSF8	K05145	TNF receptor superfamily member 8
							Q9NQ55	PPAN-P2RY11	K14859	Other 60S RBFs			P29992	GNA11	K04635	G protein subunit alpha 11
							Q96EY4	TMA16	K14860	Other 60S RBFs			P30838	ALDH3A1	K00129	aldehyde dehydrogenase 3 family member A1
							Q9GZL7	WDR12	K14863	Other 60S RBFs			P31153	MAT2A	K00789	methionine adenosyltransferase 2A
													P31323	PRKAR2B	K04739	protein kinase cAMP-dependent type II regulatory subunit beta
						40S/60S	O14980	XPO1	K14290	Export and cytoplasmic maturation factors			P35249	RFC4	K10755	replication factor C subunit 4
							Q14974	KPNB1	K14293	Export and cytoplasmic maturation factors			P35544	FAU	K02983	FAU ubiquitin like and ribosomal protein S30 fusion
													P35658	NUP214	K14317	nucleoporin 214
						40S	Q9BVS4	RIOK2	K07179	Kinases			P35659	DEK	K17046
							O43709	BUD23	K19306	Export and cytoplasmic maturation factors			P36508	ZNF76	K20828
							Q96GA3	LTV1	K14798	Export and cytoplasmic maturation factors			P37198	NUP62	K14306	nucleoporin 62
							Q9ULX3	NOB1	K11883	Export and cytoplasmic maturation factors			P38432	COIL	K13150
							Q9NRX1	PNO1	K11884	Export and cytoplasmic maturation factors			P38646	HSPA9	K04043	heat shock protein family A (Hsp70) member 9
							Q2NL82	TSR1	K14799	Export and cytoplasmic maturation factors			P39748	FEN1	K04799	flap structure-specific endonuclease 1
							Q969E8	TSR2	K14800	Export and cytoplasmic maturation factors			P40938	RFC3	K10756	replication factor C subunit 3
							P61221	ABCE1	K06174	Other 40S RBFs			P41091	EIF2S3	K03242	eukaryotic translation initiation factor 2 subunit gamma
													P41134	ID1	K04680	inhibitor of DNA binding 1, HLH protein
						other	O00567	NOP56	K14564	Box C/D snoRNPs			P41223	BUD31	K12873	BUD31 homolog
							O60832	DKC1	K11131	Box H/ACA snoRNPs			P41227	NAA10	K20791
							Q9UI43	MRM2	K02427	23S rRNA modification factors			P42771	CDKN2A	K06621	cyclin dependent kinase inhibitor 2A
							Q9H4K7	MTG2	K03979	GTPases			P43686	PSMC4	K03063	proteasome 26S subunit, ATPase 4
													P46108	CRK	K04438	CRK proto-oncogene, adaptor protein
													P48643	CCT5	K09497
													P48730	CSNK1D	K08959	casein kinase 1 delta
													P49368	CCT3	K09495
													P49411	TUFM	K02358
													P49419	ALDH7A1	K14085	aldehyde dehydrogenase 7 family member A1
													P49674	CSNK1E	K08960	TPTEP2-CSNK1E readthrough
													P49716	CEBPD	K10050
													P49790	NUP153	K14296	nucleoporin 153
													P49792	RANBP2	K12172	RAN binding protein 2
													P49959	MRE11	K10865	MRE11 homolog, double strand break repair nuclease
													P50570	DNM2	K23484	dynamin 2
													P50613	CDK7	K02202	cyclin dependent kinase 7
													P50750	CDK9	K02211	cyclin dependent kinase 9
													P50990	CCT8	K09500
													P50991	CCT4	K09496
													P50995	ANXA11	K17095
													P51665	PSMD7	K03038	proteasome 26S subunit, non-ATPase 7
													P51795	CLCN5	K05012
													P51798	CLCN7	K05016
													P52434	POLR2H	K03016	RNA polymerase II subunit H
													P52569	SLC7A2	K13864
													P52597	HNRNPF	K12898
													P52757	CHN2	K20630
													P52948	NUP98	K14297	nucleoporin 98 and 96 precursor
													P54132	BLM	K10901	BLM RecQ like helicase
													P55060	CSE1L	K18423	chromosome segregation 1 like
													P55072	VCP	K13525	valosin containing protein
													P55735	SEC13	K14004	SEC13 homolog, nuclear pore and COPII coat complex component
													P55769	SNU13	K12845	small nuclear ribonucleoprotein 13
													P55771	PAX9	K09382
													P55884	EIF3B	K03253	eukaryotic translation initiation factor 3 subunit B
													P56279	TCL1A	K10167	T cell leukemia/lymphoma 1A
													P56705	WNT4	K00408	Wnt family member 4
													P56706	WNT7B	K00572	Wnt family member 7B
													P57729	RAB38	K07923
													P57740	NUP107	K14301	nucleoporin 107
													P59998	ARPC4	K05755	actin related protein 2/3 complex subunit 4
													P60228	EIF3E	K03250	eukaryotic translation initiation factor 3 subunit E
													P60900	PSMA6	K02730	proteasome 20S subunit alpha 6
													P61201	COPS2	K12176
													P61769	B2M	K08055	beta-2-microglobulin
													P62191	PSMC1	K03062	proteasome 26S subunit, ATPase 1
													P62304	SNRPE	K11097	small nuclear ribonucleoprotein polypeptide E
													P62306	SNRPF	K11098	small nuclear ribonucleoprotein polypeptide F
													P62312	LSM6	K12625	LSM6 homolog, U6 small nuclear RNA and mRNA degradation associated
													P62316	SNRPD2	K11096	small nuclear ribonucleoprotein D2 polypeptide
													P62333	PSMC6	K03064	proteasome 26S subunit, ATPase 6
													P62736	ACTA2	K12313	actin alpha 2, smooth muscle
													P62877	RBX1	K03868	ring-box 1
													P62987	UBA52	K02927	ubiquitin A-52 residue ribosomal protein fusion product 1
													P62993	GRB2	K04364	growth factor receptor bound protein 2
													P63241	EIF5A	K03263
													P63244	RACK1	K14753	receptor for activated C kinase 1
													P63261	ACTG1	K05692	actin gamma 1
													P63279	UBE2I	K10577	ubiquitin conjugating enzyme E2 I
													P68104	EEF1A1	K03231	eukaryotic translation elongation factor 1 alpha 1
													P69905	HBA1	K13822	hemoglobin subunit alpha 1
													P78371	CCT2	K09494
													P78406	RAE1	K14298	ribonucleic acid export 1
													P78527	PRKDC	K06642	protein kinase, DNA-activated, catalytic subunit
													P78549	NTHL1	K10773	nth like DNA glycosylase 1
													P84103	SRSF3	K12892	serine and arginine rich splicing factor 3
													Q00839	HNRNPU	K12888	heterogeneous nuclear ribonucleoprotein U
													Q01081	U2AF1	K12836	U2 small nuclear RNA auxiliary factor 1 like 5
													Q01469	FABP5	K08754	fatty acid binding protein 5
													Q01780	EXOSC10	K12591	exosome component 10
													Q01844	EWSR1	K13209	EWS RNA binding protein 1
													Q02410	APBA1	K04531
													Q04637	EIF4G1	K03260	eukaryotic translation initiation factor 4 gamma 1
													Q04721	NOTCH2	K20994	notch receptor 2
													Q05048	CSTF1	K14406	cleavage stimulation factor subunit 1
													Q05639	EEF1A2	K03231	eukaryotic translation elongation factor 1 alpha 2
													Q06265	EXOSC9	K03678	exosome component 9
													Q06587	RING1	K10695
													Q06830	PRDX1	K13279	peroxiredoxin 1
													Q07699	SCN1B	K04845	sodium voltage-gated channel beta subunit 1
													Q07955	SRSF1	K12890	serine and arginine rich splicing factor 1
													Q08J23	NSUN2	K15335
													Q09028	RBBP4	K10752	RB binding protein 4, chromatin remodeling factor
													Q12769	NUP160	K14303	nucleoporin 160
													Q12874	SF3A3	K12827	splicing factor 3a subunit 3
													Q12906	ILF3	K13090
													Q13111	CHAF1A	K10750
													Q13185	CBX3	K11586	chromobox 3
													Q13200	PSMD2	K03028	proteasome 26S subunit, non-ATPase 2
													Q13243	SRSF5	K12893	serine and arginine rich splicing factor 5
													Q13347	EIF3I	K03246	eukaryotic translation initiation factor 3 subunit I
													Q13435	SF3B2	K12829	splicing factor 3b subunit 2
													Q13480	GAB1	K09593	GRB2 associated binding protein 1
													Q13503	MED21	K15152
													Q13561	DCTN2	K10424	dynactin subunit 2
													Q13573	SNW1	K06063	SNW domain containing 1
													Q13868	EXOSC2	K03679	exosome component 2
													Q13886	KLF9	K09208
													Q13956	PDE6H	K13760	phosphodiesterase 6H
													Q14050	COL9A3	K08131	collagen type IX alpha 3 chain
													Q14103	HNRNPD	K13044
													Q14152	EIF3A	K03254	eukaryotic translation initiation factor 3 subunit A
													Q14204	DYNC1H1	K10413	dynein cytoplasmic 1 heavy chain 1
													Q14241	ELOA	K15076
													Q14249	ENDOG	K01173	endonuclease G
													Q14331	FRG1	K13122
													Q14562	DHX8	K12818	DEAH-box helicase 8
													Q14956	GPNMB	K20732
													Q14980	NUMA1	K16808
													Q15019	SEPTIN2	K16942	septin 2
													Q15024	EXOSC7	K12589	exosome component 7
													Q15029	EFTUD2	K12852	elongation factor Tu GTP binding domain containing 2
													Q15361	TTF1	K15225	transcription termination factor 1
													Q15393	SF3B3	K12830	splicing factor 3b subunit 3
													Q15428	SF3A2	K12826	splicing factor 3a subunit 2
													Q15459	SF3A1	K12825	splicing factor 3a subunit 1
													Q15477	SKIV2L	K12599	Ski2 like RNA helicase
													Q15493	RGN	K01053	regucalcin
													Q15554	TERF2	K11111
													Q15800	MSMO1	K07750	methylsterol monooxygenase 1
													Q16531	DDB1	K10610	damage specific DNA binding protein 1
													Q16653	MOG	K17270
													Q16666	IFI16	K20914	interferon gamma inducible protein 16
													Q16670	ZSCAN26	K09230
													Q2TAY7	SMU1	K13111
													Q3B726	TWISTNB	K03004	TWIST neighbor
													Q3MHD2	LSM12	K23643
													Q4KMZ8	NKAIN1	K22735
													Q4VNC0	ATP13A5	K14951
													Q52LJ0	FAM98B	K15434
													Q53GS7	GLE1	K18723
													Q53HL2	CDCA8	K11514
													Q5C9Z4	NOM1	K17583
													Q5RKV6	EXOSC6	K12587	exosome component 6
													Q5T280	SPOUT1	K09142
													Q5T4S7	UBR4	K10691	ubiquitin protein ligase E3 component n-recognin 4
													Q5T5D7	ZNF684	K09228	zinc finger protein 684
													Q5TYW1	ZNF658	K09228	zinc finger protein 658
													Q68D10	SPTY2D1	K15193
													Q693B1	KCTD11	K21920
													Q6AW86	ZNF324B	K09228	zinc finger protein 324B
													Q6GQQ9	OTUD7B	K11860
													Q6IEE7	TMEM132E	K17599
													Q6L8Q7	PDE12	K19612
													Q6P2H3	CEP85	K16766
													Q6P2Q9	PRPF8	K12856	pre-mRNA processing factor 8
													Q6Q788	APOA5	K09025	apolipoprotein A5
													Q70EL4	USP43	K11856
													Q7Z333	SETX	K10706
													Q7Z3B3	KANSL1	K18400
													Q7Z3B4	NUP54	K14308	nucleoporin 54
													Q7Z6M2	FBXO33	K10310
													Q7Z6Z7	HUWE1	K10592	HECT, UBA and WWE domain containing E3 ubiquitin protein ligase 1
													Q86TM6	SYVN1	K10601	synoviolin 1
													Q86UX7	FERMT3	K17084	fermitin family member 3
													Q86VW1	SLC22A16	K08212
													Q86VZ6	JAZF1	K19495
													Q86XI2	NCAPG2	K11492
													Q86XI6	PPP1R3B	K07189	protein phosphatase 1 regulatory subunit 3B
													Q86XP3	DDX42	K12835	DEAD-box helicase 42
													Q8IWS0	PHF6	K23310
													Q8IY18	SMC5	K22803
													Q8N129	CNPY4	K22816
													Q8N1F7	NUP93	K14309	nucleoporin 93
													Q8N2Y8	RUSC2	K23291
													Q8N3Y1	FBXW8	K10264	F-box and WD repeat domain containing 8
													Q8N567	ZCCHC9	K17578
													Q8N5J2	MINDY1	K01309
													Q8N684	CPSF7	K14398	cleavage and polyadenylation specific factor 7
													Q8NC51	SERBP1	K13199
													Q8NCN4	RNF169	K20805
													Q8ND56	LSM14A	K18749
													Q8NFK1	GJC3	K07628
													Q8TBB0	THAP6	K23207
													Q8TBX8	PIP4K2C	K00920	phosphatidylinositol-5-phosphate 4-kinase type 2 gamma
													Q8TCT7	SPPL2B	K09597
													Q8TCT8	SPPL2A	K09596
													Q8TDI7	TMC2	K21988
													Q8WTU0	DDI1	K11885
													Q92499	DDX1	K13177
													Q92504	SLC39A7	K14713
													Q92547	TOPBP1	K10728	DNA topoisomerase II binding protein 1
													Q92609	TBC1D5	K18469
													Q92621	NUP205	K14310	nucleoporin 205
													Q92626	PXDN	K19511
													Q92747	ARPC1A	K05757	actin related protein 2/3 complex subunit 1A
													Q92905	COPS5	K09613
													Q92993	KAT5	K11304	lysine acetyltransferase 5
													Q969Q4	ARL11	K07959
													Q96B26	EXOSC8	K12586	exosome component 8
													Q96CV9	OPTN	K19946	optineurin
													Q96CW1	AP2M1	K11826	adaptor related protein complex 2 subunit mu 1
													Q96EV8	DTNBP1	K20189
													Q96HJ3	CCDC34	K16753
													Q96P11	NSUN5	K15264
													Q96RE7	NACC1	K10486
													Q96RS0	TGS1	K14292	trimethylguanosine synthase 1
													Q96S42	NODAL	K04666	nodal growth differentiation factor
													Q96SB4	SRPK1	K15409	SRSF protein kinase 1
													Q99459	CDC5L	K12860	cell division cycle 5 like
													Q99547	MPHOSPH6	K12593	M-phase phosphoprotein 6
													Q99567	NUP88	K14318	nucleoporin 88
													Q99613	EIF3C	K03252	eukaryotic translation initiation factor 3 subunit C
													Q99623	PHB2	K17081
													Q99627	COPS8	K12181
													Q99661	KIF2C	K10393
													Q99832	CCT7	K09499
													Q99986	VRK1	K08816
													Q9BQ04	RBM4B	K13187
													Q9BQ48	MRPL34	K02914	mitochondrial ribosomal protein L34
													Q9BQG0	MYBBP1A	K02331
													Q9BRG2	SH2D3A	K23689
													Q9BT78	COPS4	K12178
													Q9BTU6	PI4K2A	K13711	phosphatidylinositol 4-kinase type 2 alpha
													Q9BVL2	NUP58	K14307	nucleoporin 58
													Q9BWJ5	SF3B5	K12832	splicing factor 3b subunit 5
													Q9BWM7	SFXN3	K23500
													Q9BXK1	KLF16	K09208
													Q9BYI3	FAM126A	K21844
													Q9BYV2	TRIM54	K10653
													Q9BZE2	PUS3	K01855
													Q9BZJ0	CRNKL1	K12869	crooked neck pre-mRNA splicing factor 1
													Q9BZL1	UBL5	K13113
													Q9H1I8	ASCC2	K18667
													Q9H2E6	SEMA6A	K06842	semaphorin 6A
													Q9H2S9	IKZF4	K09220
													Q9H3J6	C12orf65	K23498
													Q9H5Z1	DHX35	K13117
													Q9H6R0	DHX33	K17820	DEAH-box helicase 33
													Q9H6Z4	RANBP3	K15304	RAN binding protein 3
													Q9H9L3	ISG20L2	K18329
													Q9H9Y6	POLR1B	K03002	RNA polymerase I subunit B
													Q9H9Z2	LIN28A	K18754
													Q9HAT2	SIAE	K05970
													Q9HAV4	XPO5	K14289	exportin 5
													Q9HBW1	LRRC4	K16351	leucine rich repeat containing 4
													Q9HCC6	HES4	K09089	hes family bHLH transcription factor 4
													Q9HCF6	TRPM3	K04978
													Q9HCG8	CWC22	K13100
													Q9HCM2	PLXNA4	K06820	plexin A4
													Q9HCS7	XAB2	K12867	XPA binding protein 2
													Q9NPA2	MMP25	K08003	matrix metallopeptidase 25
													Q9NQT4	EXOSC5	K12590	exosome component 5
													Q9NQT5	EXOSC3	K03681	exosome component 3
													Q9NQW6	ANLN	K18621
													Q9NRC8	SIRT7	K11417	sirtuin 7
													Q9NSD9	FARSB	K01890	phenylalanyl-tRNA synthetase subunit beta
													Q9NVI7	ATAD3A	K17681
													Q9NVV9	THAP1	K23203
													Q9NVZ3	NECAP2	K20069
													Q9NWV8	BABAM1	K20776	BRISC and BRCA1 A complex member 1
													Q9NX24	NHP2	K11129	NHP2 ribonucleoprotein
													Q9NY12	GAR1	K11128	GAR1 ribonucleoprotein
													Q9NYV6	RRN3	K15216
													Q9P286	PAK5	K05736	p21 (RAC1) activated kinase 5
													Q9P287	BCCIP	K15262
													Q9UBD3	XCL2	K22675	X-C motif chemokine ligand 2
													Q9UBG0	MRC2	K06560	mannose receptor C type 2
													Q9UHA3	RSL24D1	K02896	ribosomal L24 domain containing 1
													Q9UI30	TRMT112	K15448
													Q9UJA5	TRMT6	K03256
													Q9UJF2	RASAL2	K17633	RAS protein activator like 2
													Q9UJV9	DDX41	K13116
													Q9UK41	VPS28	K12184	VPS28 subunit of ESCRT-I
													Q9UKL0	RCOR1	K11829	REST corepressor 1
													Q9UKX7	NUP50	K14295	nucleoporin 50
													Q9UMS4	PRPF19	K10599	pre-mRNA processing factor 19
													Q9UNH7	SNX6	K17920	sorting nexin 6
													Q9UNS1	TIMELESS	K03155
													Q9UNS2	COPS3	K12177
													Q9UPP2	IQSEC3	K12495	IQ motif and Sec7 domain ArfGEF 3
													Q9UQ35	SRRM2	K13172
													Q9Y230	RUVBL2	K11338
													Q9Y237	PIN4	K09579
													Q9Y265	RUVBL1	K04499	RuvB like AAA ATPase 1
													Q9Y2X3	NOP58	K14565	NOP58 ribonucleoprotein
													Q9Y314	NOSIP	K13125
													Q9Y383	LUC7L2	K13212
													Q9Y3B2	EXOSC1	K07573	exosome component 1
													Q9Y3B4	SF3B6	K12833	splicing factor 3b subunit 6
													Q9Y3I0	RTCB	K14415
													Q9Y3L3	SH3BP1	K20652
													Q9Y463	DYRK1B	K08825
													Q9Y4B6	DCAF1	K11789	DDB1 and CUL4 associated factor 1
													Q9Y4H4	GPSM3	K15838
													Q9Y5W8	SNX13	K17925
													Q9Y6R9	CCDC61	K16755
													A6NJB7	PRR19	-
													P41266	GP
													O15226	NKRF	-
													O60293	ZFC3H1	-
													P53999	SUB1	-
													P56557	TMEM50B	-
													P61970	NUTF2	-
													P84090	ERH	-
													Q04724	TLE1	-
													Q0ZGT2	NEXN	-
													Q12767	TMEM94	-
													Q12849	GRSF1	-
													Q13685	AAMP	-
													Q14966	ZNF638	-
													Q15155	NOMO1	-
													Q1W6H9	FAM110C	-
													Q32NC0	C18orf21	-
													Q3MII6	TBC1D25	-
													Q52LC2	ATP6AP1L	-
													Q53RE8	ANKRD39	-
													Q5JUR7	TEX30	-
													Q5QJE6	DNTTIP2	-
													Q5SSJ5	HP1BP3	-
													Q68DQ2	CRYBG3	-
													Q6DHV7	ADAL	-
													Q6UWD8	C16orf54	-
													Q6ZSC3	RBM43	-
													Q6ZUX3	TOGARAM2	-
													Q7Z2T5	TRMT1L	-
													Q86U06	RBM23	-
													Q86X67	NUDT13	-
													Q86XR2	NIBAN3	-
													Q8IUL8	CILP2	-
													Q8IX12	CCAR1	-
													Q8IY22	CMIP	-
													Q8IYH5	ZZZ3	-
													Q8N0T1	RBIS	-
													Q8N1E2	LYG1	-
													Q8N4P6	LRRC71	-
													Q8NB15	ZNF511	-
													Q8NEC7	GSTCD	-
													Q8NEF9	SRFBP1	-
													Q8NEN0	ARMC2	-
													Q8WUH1	CHURC1	-
													Q8WYP5	AHCTF1	-
													Q96C34	RUNDC1	-
													Q96EK7	FAM120B	-
													Q96J88	EPSTI1	-
													Q96PL2	TECTB	-
													Q96PV7	FAM193B	-
													Q96TA1	NIBAN2	-
													Q9BQP9	BPIFA3	-
													Q9BT76	UPK3B	-
													Q9BTE0	NAT9	-
													Q9BZW7	TSGA10	-
													Q9H1A7	POLR2J3	-
													Q9H2Y7	ZNF106	-
													Q9H501	ESF1	-
													Q9H579	MROH8	-
													Q9H5V9	CXorf56	-
													Q9H6U6	BCAS3	-
													Q9H7N4	SCAF1	-
													Q9HAC8	UBTD1	-
													Q9NNX1	TUFT1	-
													Q9NVG8	TBC1D13	-
													Q9NWK9	ZNHIT6	-
													Q9NXP7	GIN1	-
													Q9P016	THYN1	-
													Q9P031	CCDC59	-
													Q9P1V8	SAMD15	-
													Q9P258	RCC2	-
													Q9P2N2	ARHGAP28	-
													Q9UKL6	PCTP	-
													Q9UMY1	NOL7	-
													Q9UQ80	PA2G4	-
													Q9Y3B9	RRP15	-
													Q9Y3C1	NOP16	-

## Sheet: S3. Taxa_list
Supplementary Table 3. Data sources
Supertaxon	Species	ncbi ID	Data source	Version
EUKARYOTA
Amoebozoa	Dictyostelium discoideum	44689	QFO	1
Choanoflagellata	Salpingoeca rosetta	946362	QFO	1
	Monosiga brevicollis	81824	QFO	1
Discoba	Leishmania major	5664	QFO	1
	Trypanosoma brucei	5691	QFO	1
	Naegleria gruberi	5762	QFO	1
Filasterea	Capsaspora owczarzaki	192875	QFO	1
Fungi	Hysterium pulicare	100027	JGI
	Pleomassaria siparia	100044	JGI
	Melanomma pulvis-pyrius	100047	JGI
	Orpinomyces sp. 1 SSD-2011	1004703	JGI
	Aspergillus luchuensis IFO 4308	1033177	Broad
	Postia placenta	104341	NCBI
	Zymoseptoria tritici	1047171	JGI
	Zasmidium cellare ATCC 36951	1080233	JGI
	Rhizoctonia solani AG-3 Rhs1AP	1086054	NCBI
	Spizellomyces punctatus	109760	Broad
	Catenaria anguillulae	109876	JGI
	Serendipita indica DSM 11827	1109443	NCBI
	Gonapodya prolifera	1123529	JGI
	Dissoconium aciculare	112489	JGI
	Macrophomina phaseolina MS6	1126212	JGI
	Saccharomyces kudriavzevii	114524	NCBI
	Saccharomyces mikatae	114525	NCBI
	Didymella exigua CBS 183.55	1150837	JGI
	Cucurbitaria berberidis CBS 394.84	1168544	JGI
	Myriangium duriaei CBS 260.36	1168546	JGI
	Fusarium verticillioides	117187	Broad
	Aulographum hederae	1176130	JGI
	Paracoccidioides brasiliensis	121759	Broad
	Saksenaea vasiformis B4078	1274794	NCBI
	Neofusicoccum parvum UCRNP2	1287680	JGI
	Anncaliia algerae PRA339	1288291	Broad
	Basidiobolus meristosporus CBS 931.73	1314790	NCBI
	Smittium simulii	133385	NCBI
	Arthrobotrys oligospora	13349	JGI
	Heterobasidion annosum	13563	JGI
	Lasallia pustulata	136370	Uniprot
	Syncephalastrum racemosum	13706	NCBI
	Moniliophthora roreri MCA 2997	1381753	NCBI
	Pneumocystis jirovecii RU7	1408657	NCBI
	Piedraia hortae	147573	JGI
	Pyricularia grisea	148305	Uniprot
	Mitosporidium daphniae	1485682	NCBI
	Moniliophthora perniciosa	153609	NCBI
	Zopfia rhizophila	160035	JGI
	Aspergillus nidulans	162425	Broad
	Homolaphlyctis polyrhiza JEL 142	166479	fungalgenomes.org
	Neocallimastix californiae	1754190	JGI
	Piromyces finnis	1754191	JGI
	Anaeromyces robustus	1754192	JGI
	Coccidioides posadasii	199306	Broad
	Caecomyces churrovis	2019372	JGI
	Melampsora larici-populina	203908	NCBI
	Cryptococcus neoformans var. neoformans JEC21	214684	Uniprot
	Mycosphaerella populicola	215467	JGI
	Candida albicans SC5314	237561	CGD
	Ustilago maydis 521	237631	NCBI
	Pyricularia oryzae 70-15	242507	Refseq
	Acidomyces sp. richmondensis	245562	JGI
	Thermothielavioides terrestris	2587410	Refseq
	Podospora anserina	2587412	Uni Paris@6 13
	Naumovozyma castellii	27288	yeastgenome.org
	Saccharomyces paradoxus	27291	NCBI
	Verticillium albo-atrum	27335	Broad
	Verticillium dahliae	27337	JGI
	Antonospora locustae	278021	gmod.mbl.edu
	Encephalitozoon hellem	27973	Broad
	Rozella allomycis	281847	NCBI
	Yarrowia lipolytica CLIB122	284591	Uniprot
	Schizosaccharomyces pombe 972h-	284812	NCBI
	Nephridiophaga blattellae	287988	NBIS
	Kluyveromyces lactis	28985	Uniprot
	Alternaria brassicicola	29001	JGI
	Trichoderma virens	29875	JGI
	Neurospora discreta	29879	JGI
	Laccaria bicolor	29883	JGI
	Enterocytozoon bieneusi	31281	Broad
	Parastagonospora nodorum SN15	321614	JGI
	Aspergillus fumigatus Af293	330879	Uniprot
	Eremothecium	33170	Uniprot
	Aspergillus terreus	33178	Broad
	Uncinocarpus reesii 1704	336963	JGI
	Conidiobolus coronatus	34488	JGI
	Vanderwaltozyma polyspora	36033	Uniprot
	Mucor circinelloides	36080	JGI
	Trypethelium eluteriae	364715	JGI
	Aspergillus fischeri	36630	Broad
	Neurospora crassa OR74A	367110	Uniprot
	Clavispora lusitaniae	36911	Broad
	Lodderomyces	36913	Broad
	Lophiostoma macrostomum	372055	JGI
	Talaromyces marneffei	37727	NCBI
	Rhytidhysteron rufulum	37885	JGI
	Chaetomium globosum	38033	JGI
	Lachancea thermotolerans	381046	Genolevures
	Tuber melanosporum	39416	JGI
	Neurospora tetrasperma	40127	JGI
	Nosema ceranae	40302	Broad
	Botrytis cinerea	40559	Broad
	Sporobolomyces roseus	40563	JGI
	Puccinia graminis f. sp. tritici CRL 75-36-700-3	418459	NCBI
	Lichtheimia hyalospora	420593	141.35.171.48
	Candida dubliniensis	42374	NCBI
	Lichtheimia corymbifera	42458	141.35.171.48
	Gelatoporia subvermispora	42742	JGI
	Pyrenophora tritici-repentis	45151	JGI
	Piromyces sp.	45796	JGI
	Phycomyces blakesleeanus	4837	JGI
	Schizosaccharomyces japonicus	4897	Broad
	Schizosaccharomyces octosporus	4899	Broad
	Lachancea waltii	4914	KEGG
	Komagataella pastoris	4922	psb.ugent.be
	Scheffersomyces stipitis	4924	JGI
	Meyerozyma guilliermondii	4929	Broad
	Saccharomyces bayanus	4931	NCBI
	Lachancea kluyveri	4934	Genolevures
	Zygosaccharomyces rouxii	4956	Genolevures
	Debaryomyces hansenii	4959	Uniprot
	Leptosphaeria maculans	5022	JGI
	Histoplasma capsulatum	5037	Broad
	Blastomyces dermatitidis	5039	Broad
	Aspergillus clavatus	5057	Broad
	Aspergillus flavus	5059	Broad
	Aspergillus niger	5061	JGI
	Aspergillus oryzae	5062	Uniprot
	Penicillium chrysogenum	5076	Uniprot
	Talaromyces	5094	NCBI
	Ascosphaera	5104	BaylorCollege
	Cryphonectria parasitica	5116	JGI
	Trichoderma reesei	51453	JGI
	Tremella mesenterica	5217	NCBI
	Phanerochaete chrysosporium	5306	NCBI
	Pleurotus ostreatus	5322	JGI
	Schizophyllum commune	5334	NCBI
	Coprinopsis cinerea	5346	Broad
	Nannizzia gypsea CBS 118893	535722	Broad
	Blumeria graminis f. sp. hordei DH14	546991	NCBI
	[Candida] glabrata	5478	NCBI
	Candida parapsilosis	5480	Broad
	Candida tropicalis	5482	Broad
	Dothidotthia symphoricarpi	548649	JGI
	Passalora fulva	5499	JGI
	Coccidioides immitis	5501	Broad
	Botryosphaeria dothidea	55169	JGI
	Fusarium graminearum	5518	Broad
	Thermomyces	5540	genome.fungalgenomics.ca
	Microsporum canis CBS 113480	554155	Broad
	Saccharomyces cerevisiae S288C	559292	NCBI
	Trichophyton rubrum CBS 118892	559305	NCBI
	Allomyces macrogynus ATCC 38327	578462	Broad
	Rhizopus microsporus	58291	NCBI
	Encephalitozoon intestinalis	58839	Broad
	Rhizophagus irregularis	588596	JGI
	Fusarium oxysporum f. sp. lycopersici	59765	NCBI
	Encephalitozoon cuniculi	6035	Broad
	Coemansia reversa	61392	JGI
	Furculomyces boomerangus	61424	NCBI
	Trichophyton equinum	63418	Broad
	Trichoderma atroviride	63577	JGI
	Rhizopus oryzae	64495	JGI
	Mortierella alpina	64518	phylomedb.org
	Phanerochaete carnosa HHB-10118-sp	650164	NCBI
	Schizosaccharomyces cryophilus OY26	653667	Broad
	Metarhizium robertsii ARSEF 23	655844	JGI
	Fusarium vanettenii 77-13-4	660122	Uniprot
	Bipolaris maydis ATCC 48331	665024	JGI
	Sclerotinia sclerotiorum 1980 UF-70	665079	JGI
	Bipolaris sorokiniana ND90Pr	665912	JGI
	Exserohilum turcica Et28A	671987	JGI
	Dothistroma septosporum NZE10	675120	JGI
	Batrachochytrium dendrobatidis JAM81	684364	JGI
	Lichtheimia ramosa	688394	141.35.171.48
	Lentithecium fluviatile	690899	JGI
	Sphaerulina musiva SO2202	692275	JGI
	Patellaria atrata	703506	JGI
	Edhazardia aedis	70536	Broad
	Polychaeton citri	705562	JGI
	Sporormia fimetaria	718229	JGI
	Stereum hirsutum FP-91666 SS1	721885	NCBI
	Lepidopterella palustris	741139	JGI
	Malassezia globosa	76773	NCBI
	Podila verticillata	78898	JGI
	Cenococcum geophilum 1.58	794803	JGI
	Serpula lacrymans	85982	JGI
	Cokeromyces recurvatus	90255	NCBI
	Umbelopsis isabellina	91625	NCBI
	Bipolaris zeicola 26-R-13	930089	JGI
	Bipolaris oryzae ATCC 44560	930090	JGI
	Bipolaris victoriae FI3	930091	JGI
	Vavraia culicis subsp. floridensis	948595	Broad
	Pyrenophora teres f. teres	97479	JGI
	Curvularia lunata m118	977863	JGI
	Vittaforma corneae ATCC 50505	993615	Broad
	Sporisorium reilianum SRZ2	999809	NCBI
Metamonada	Trichomonas vaginalis	5722	QFO	1
	Giardia lamblia ATCC 50803	184922	QFO	1
Metazoa	Mus musculus	10090	QFO	1
	Rattus norvegicus	10116	QFO	1
	Monodelphis domestica	13616	QFO	1
	Nematostella vectensis	45351	QFO	1
	Caenorhabditis elegans	6239	QFO	1
	Helobdella robusta	6412	QFO	1
	Ixodes scapularis	6945	QFO	1
	Tribolium castaneum	7070	QFO	1
	Anopheles gambiae	7165	QFO	1
	Drosophila melanogaster	7227	QFO	1
	Ciona intestinalis	7719	QFO	1
	Branchiostoma floridae	7739	QFO	1
	Lepisosteus oculatus	7918	QFO	1
	Danio rerio	7955	QFO	1
	Oryzias latipes	8090	QFO	1
	Xenopus tropicalis	8364	QFO	1
	Gallus gallus	9031	QFO	1
	Gorilla gorilla gorilla	9595	QFO	1
	Pan troglodytes	9598	QFO	1
	Homo sapiens	9606	QFO	1
	Canis lupus familiaris	9615	QFO	1
	Bos taurus	9913	QFO	1
Rotosphaerida	Fonticula Alba	691883	QFO	1
Sar	Phytophthora ramorum	164328	QFO	1
	Thalassiosira pseudonana	35128	QFO	1
	Plasmodium falciparum 3D7	36329	QFO	1
	Plasmodium falciparum	5833	QFO	1
	Paramecium tetraurelia	5888	QFO	1
	Phytophthora sojae	67593	QFO	1
Viridiplantae	Chlamydomonas reinhardtii	3055	QFO	1
	Physcomitrella patens	3218	QFO	1
	Arabidopsis thaliana	3702	QFO	1
	Oryza sativa Japonica Group	39947	QFO	1
	Zea mays	4577	QFO	1
	Arabidopsis lyrata	59689	QFO	1
Bacteria
Aquificae	Aquifex aeolicus VF5	224324	QFO	1
Dictyoglomi	Dictyoglomus turgidum DSM 6724	515635	QFO	1
FCB Group	Bacteroides thetaiotaomicron VPI-5482	226186	QFO	1
Fusobacteria	Fusobacterium nucleatum subsp. nucleatum ATCC 25586	190304	QFO	1
Nitrospirae	Thermodesulfovibrio yellowstonii DSM 11347	289376	QFO	1
Proteobacteria	Neisseria meningitidis MC58	122586	QFO	1
	Pseudomonas aeruginosa PAO1	208964	QFO	1
	Bradyrhizobium diazoefficiens USDA 110	224911	QFO	1
	Geobacter sulfurreducens PCA	243231	QFO	1
	Escherichia coli K-12	83333	QFO	1
	Helicobacter pylori 26695	85962	QFO	1
PVC Group	Chlamydia trachomatis D/UW-3/CX	272561	QFO	1
	Rhodopirellula baltica SH 1	243090	QFO	1
Spirochaetes	Leptospira interrogans serovar Lai str. 56601	189518	QFO	1
Terrabacteria	Streptomyces coelicolor A3(2)	100226	QFO	1
	Synechocystis sp. PCC 6803 substr. Kazusa	1111708	QFO	1
	Bacillus subtilis subsp. subtilis str. 168	224308	QFO	1
	Deinococcus radiodurans R1	243230	QFO	1
	Mycoplasma genitalium G37	243273	QFO	1
	Gloeobacter violaceus PCC 7421	251221	QFO	1
	Chloroflexus aurantiacus J-10-fl	324602	QFO	1
	Mycobacterium tuberculosis H37Rv	83332	QFO	1
Thermotogae	Thermotoga maritima MSB8	243274	QFO	1
Archaea
Asgard Archaea	Candidatus Thorarchaeota archaeon SMTZ-45	ncbi1706443	Refseq
	Candidatus Thorarchaeota archaeon SMTZ1-45	ncbi1706444	Refseq
	Candidatus Thorarchaeota archaeon SMTZ1-83	ncbi1706445	Refseq
	Candidatus Thorarchaeota archaeon AB_25	ncbi1837170	Refseq
	Candidatus Heimdallarchaeota archaeon AB_125	ncbi1841596	Refseq
	Candidatus Heimdallarchaeota archaeon LC_2	ncbi1841597	Refseq
	Candidatus Heimdallarchaeota archaeon LC_3	ncbi1841598	Refseq
	Candidatus Heimdallarchaeota archaeon B3_Heim	ncbi2012493	Refseq
	Candidatus Odinarchaeota archaeon LCB_4	ncbi1841599	Refseq
	Lokiarchaeum sp. GC14_75	ncbi1538547	Refseq
	Candidatus Lokiarchaeota archaeon CR_4	ncbi1849166	Refseq
	Candidatus Prometheoarchaeum syntrophicum	ncbi2594042	Refseq
TACK-Group	Nitrosarchaeum koreense MY1	ncbi1001994	Refseq
	Metallosphaera cuprina Ar-4	ncbi1006006	Refseq
	Nitrosopumilus sp. AR	ncbi1027373	Refseq
	Nitrosopumilus sp. SJ	ncbi1027374	Refseq
	Sulfolobus acidocaldarius N8	ncbi1028566	Refseq
	Sulfolobus acidocaldarius Ron12/I	ncbi1028567	Refseq
	Caldisphaera lagunensis DSM 15908	ncbi1056495	Refseq
	Candidatus Nitrosotalea devanaterra	ncbi1078905	Refseq
	Pyrobaculum ferrireducens	ncbi1104324	Refseq
	Sulfolobus islandicus M.16.2	ncbi1132497	Refseq
	Sulfolobus islandicus M.16.12	ncbi1132498	Refseq
	Sulfolobus islandicus M.16.13	ncbi1132499	Refseq
	Sulfolobus islandicus M.16.22	ncbi1132500	Refseq
	Sulfolobus islandicus M.16.23	ncbi1132501	Refseq
	Sulfolobus islandicus M.16.30	ncbi1132502	Refseq
	Sulfolobus islandicus M.16.40	ncbi1132503	Refseq
	Sulfolobus islandicus M.16.43	ncbi1132504	Refseq
	Sulfolobus islandicus M.16.46	ncbi1132505	Refseq
	Sulfolobus islandicus M.16.47	ncbi1132506	Refseq
	Desulfurococcus amylolyticus Z-533	ncbi1150674	Refseq
	Candidatus Acidianus copahuensis	ncbi1160895	Refseq
	Fervidicoccus fontis Kam940	ncbi1163730	Refseq
	Thermogladius calderae 1633	ncbi1184251	Refseq
	Aeropyrum camini SY1 = JCM 12091	ncbi1198449	Refseq
	Candidatus Nitrosopumilus koreensis AR1	ncbi1229908	Refseq
	Candidatus Nitrosopumilus sediminis	ncbi1229909	Refseq
	Candidatus Nitrososphaera gargensis Ga9.2	ncbi1237085	Refseq
	Sulfolobus islandicus LAL14/1	ncbi1241935	Refseq
	Pyrodictium delaneyi	ncbi1273541	Refseq
	Metallosphaera hakonensis JCM 8857 = DSM 7519	ncbi1293036	Refseq
	Sulfuracidifex tepidarius	ncbi1294262	Refseq
	Candidatus Nitrosotenuis chungbukensis	ncbi1353246	Refseq
	Thermofilum adornatum	ncbi1365176	Refseq
	Pyrobaculum aerophilum	ncbi13773	Refseq
	Candidatus Nitrosotenuis uzonensis	ncbi1407055	Refseq
	Candidatus Nitrosopelagicus brevis	ncbi1410606	Refseq
	Candidatus Nitrososphaera evergladensis SR1	ncbi1459636	Refseq
	Thaumarchaeota archaeon SCGC AC-337_F14	ncbi1465461	Refseq
	Candidatus Nitrosotalea sinensis	ncbi1499975	Refseq
	Thermofilum uzonense	ncbi1550241	Refseq
	Acidilobus sp. 7A	ncbi1577685	Refseq
	Nitrosopumilus adriaticus	ncbi1580092	Refseq
	Nitrosopumilus piranensis	ncbi1582439	Refseq
	Candidatus Nitrosotenuis cloacae	ncbi1603555	Refseq
	Caldivirga sp. MU80	ncbi1650354	Refseq
	Thermoproteus sp. CP80	ncbi1650659	Refseq
	Vulcanisaeta sp. EB80	ncbi1650660	Refseq
	Sulfodiicoccus acidiphilus	ncbi1670455	Refseq
	Nitrosopumilus sp. Nsub	ncbi1776294	Refseq
	Pyrobaculum aerophilum str. IM2	ncbi178306	Refseq
	Candidatus Nitrosocosmicus franklandus	ncbi1798806	Refseq
	Candidatus Nitrosocosmicus exaquare	ncbi1826872	Refseq
	Candidatus Nitrosotenuis aquarius	ncbi1846278	Refseq
	Sulfolobus sp. A20	ncbi1891280	Refseq
	Candidatus Nitrosomarinus catalina	ncbi1898749	Refseq
	Candidatus Nitrosotalea bavarica	ncbi1903277	Refseq
	Candidatus Bathyarchaeota archaeon	ncbi2026714	Refseq
	Desulfurococcaceae archaeon AG1	ncbi2027460	Refseq
	Candidatus Nitrosocosmicus arcticus	ncbi2035267	Refseq
	Candidatus Nitrosocaldus islandicus	ncbi2045011	Refseq
	Candidatus Nitrosocaldus cavascurensis	ncbi2058097	Refseq
	Sulfolobus sp. B1	ncbi2200888	Refseq
	Nitrosopumilaceae archaeon	ncbi2202732	Refseq
	Acidianus ambivalens	ncbi2283	Refseq
	Sulfolobus acidocaldarius	ncbi2285	Refseq
	Saccharolobus solfataricus	ncbi2287	Refseq
	Pyrodictium occultum	ncbi2309	Refseq
	Candidatus Methanodesulfokores washburnensis	ncbi2478471	Refseq
	Candidatus Nitrosopumilus sp. SW	ncbi2508726	Refseq
	Candidatus Nitrosocosmicus sp. SS	ncbi2563600	Refseq
	Sulfolobus sp. E5-1-F	ncbi2663019	Refseq
	Sulfolobus sp. E11-6	ncbi2663020	Refseq
	Aeropyrum pernix K1	ncbi272557	Refseq
	Saccharolobus solfataricus P2	ncbi273057	Refseq
	Sulfurisphaera tokodaii str. 7	ncbi273063	Refseq
	Acidianus manzaensis	ncbi282676	Refseq
	Sulfolobus acidocaldarius DSM 639	ncbi330779	Refseq
	Pyrobaculum arsenaticum DSM 13514	ncbi340102	Refseq
	Thermofilum pendens Hrk 5	ncbi368408	Refseq
	Candidatus Korarchaeum cryptofilum OPF8	ncbi374847	Refseq
	Pyrobaculum islandicum DSM 4184	ncbi384616	Refseq
	Caldivirga maquilingensis IC-167	ncbi397948	Refseq
	Metallosphaera sedula DSM 5348	ncbi399549	Refseq
	Staphylothermus marinus F1	ncbi399550	Refseq
	Hyperthermus butylicus DSM 5456	ncbi415426	Refseq
	Acidianus brierleyi	ncbi41673	Refseq
	Sulfolobus islandicus Y.N.15.51	ncbi419942	Refseq
	Sulfolobus islandicus L.D.8.5	ncbi425944	Refseq
	Sulfolobus islandicus M.14.25	ncbi427317	Refseq
	Sulfolobus islandicus M.16.27	ncbi427318	Refseq
	Sulfolobus islandicus L.S.2.15	ncbi429572	Refseq
	Nitrosopumilus maritimus SCM1	ncbi436308	Refseq
	Metallosphaera sedula	ncbi43687	Refseq
	Sulfolobus islandicus Y.G.57.14	ncbi439386	Refseq
	Pyrobaculum neutrophilum V24Sta	ncbi444157	Refseq
	Ignicoccus hospitalis KIN4/I	ncbi453591	Refseq
	Desulfurococcus amylolyticus 1221n	ncbi490899	Refseq
	Candidatus Korarchaeum cryptofilum	ncbi498846	Refseq
	Sulfuracidifex metallicus DSM 6482 = JCM 9184	ncbi523847	Refseq
	Saccharolobus solfataricus 98/2	ncbi555311	Refseq
	Aeropyrum pernix	ncbi56636	Refseq
	Vulcanisaeta distributa DSM 14429	ncbi572478	Refseq
	Staphylothermus hellenicus DSM 12710	ncbi591019	Refseq
	Acidianus sulfidivorans JP7	ncbi619593	Refseq
	Thermosphaera aggregans DSM 11486	ncbi633148	Refseq
	Acidilobus saccharovorans 345-15	ncbi666510	Refseq
	Metallosphaera yellowstonensis MK1	ncbi671065	Refseq
	Desulfurococcus mucosus DSM 2161	ncbi675631	Refseq
	Pyrolobus fumarii 1A	ncbi694429	Refseq
	Thermofilum adornatus 1505	ncbi697581	Refseq
	Candidatus Nitrosopumilus sp. NM25	ncbi718286	Refseq
	Desulfurococcus mucosus DSM 2162	ncbi765177	Refseq
	Desulfurococcus amylolyticus DSM 16532	ncbi768672	Refseq
	Candidatus Nitrosarchaeum limnium BG20	ncbi859192	Refseq
	Candidatus Nitrosopumilus salaria BD31	ncbi859350	Refseq
	Vulcanisaeta thermophila	ncbi867917	Refseq
	Nitrososphaera viennensis EN76	ncbi926571	Refseq
	Sulfolobus islandicus REY15A	ncbi930945	Refseq
	Acidianus hospitalis W1	ncbi933801	Refseq
	Ignicoccus islandicus DSM 13165	ncbi940295	Refseq
	Vulcanisaeta moutnovskia 768-28	ncbi985053	Refseq
	Thermoproteus uzoniensis 768-20	ncbi999630	Refseq
DPANN	DPANN group archaeon LC1Nh	ncbi2565781	Refseq
	Candidatus Mancarchaeum acidiphilum	ncbi1920749	Refseq
Euryarchaeota	Halalkalicoccus paucihalophilus	ncbi1008153	Refseq
	Halorhabdus tiamatea SARL4B	ncbi1033806	Refseq
	Methanosarcina soligelidi	ncbi1036677	Refseq
	Methanosarcina spelaei	ncbi1036679	Refseq
	Methanocella conradii HZ254	ncbi1041930	Refseq
	Thermococcus sp. 4557	ncbi1042877	Refseq
	Halopenitus persicus	ncbi1048396	Refseq
	Methanococcus maripaludis X1	ncbi1053692	Refseq
	Thermoplasmatales archaeon BRNA1	ncbi1054217	Refseq
	Halomicrobium katesii DSM 19301	ncbi1069082	Refseq
	Methanocaldococcus villosus KIN24-T80	ncbi1069083	Refseq
	haloarchaeon 3A1-DGR	ncbi1071085	Refseq
	Halohasta litchfieldiae	ncbi1073996	Refseq
	Methanosphaera cuniculi	ncbi1077256	Refseq
	Methanomassiliicoccus luminyensis	ncbi1080712	Refseq
	Methanolobus tindarius DSM 2278	ncbi1090322	Refseq
	Natronorubrum texcoconense	ncbi1095776	Refseq
	Natronobacterium texcoconense	ncbi1095778	Refseq
	Methanosaeta harundinacea 6Ac	ncbi1110509	Refseq
	Natronorubrum tibetense GA33	ncbi1114856	Refseq
	Halorubrum ezzemoulense DSM 17463	ncbi1121945	Refseq
	Methanobrevibacter gottschalkii DSM 11977	ncbi1122229	Refseq
	Methanocorpusculum bavaricum DSM 4179	ncbi1122230	Refseq
	Methermicoccus shengliensis DSM 18856	ncbi1122233	Refseq
	Picrophilus oshimae DSM 9789	ncbi1122961	Refseq
	Halorussus ruber	ncbi1126238	Refseq
	Halorussus amylolyticus	ncbi1126242	Refseq
	Haloplanus salinus	ncbi1126245	Refseq
	Halococcus hamelinensis 100A6	ncbi1132509	Refseq
	Geoglobus ahangari	ncbi113653	Refseq
	Haloferax alexandrinus	ncbi114529	Refseq
	Thermococcus zilligii AN1	ncbi1151117	Refseq
	Natrinema sp. J7-1	ncbi1172566	Refseq
	Halorubrum sp. AJ67	ncbi1173487	Refseq
	Methanomassiliicoccus luminyensis B10	ncbi1175296	Refseq
	Methanobacterium congolense	ncbi118062	Refseq
	Methanoculleus chikugoensis	ncbi118126	Refseq
	Pyrococcus sp. ST04	ncbi1183377	Refseq
	Pyrococcus furiosus COM1	ncbi1185654	Refseq
	Natrinema salaciae	ncbi1186196	Refseq
	Halorubrum sp. T3	ncbi1194088	Refseq
	Methanococcoides sp. AM1	ncbi1201011	Refseq
	Methanococcoides sp. NM1	ncbi1201013	Refseq
	Methanoculleus bourgensis MS2	ncbi1201294	Refseq
	Halopiger salifodinae	ncbi1202768	Refseq
	Methanobacterium formicicum DSM 3637	ncbi1204725	Refseq
	Halogranum salarium B-1	ncbi1210908	Refseq
	Methanobrevibacter boviskoreani JH1	ncbi1214066	Refseq
	Thermococcus sp. P6	ncbi122420	Refseq
	Haloarcula amylolytica JCM 13557	ncbi1227452	Refseq
	Haloarcula japonica DSM 6131	ncbi1227453	Refseq
	Halobiforma nitratireducens JCM 10879	ncbi1227454	Refseq
	Halococcus saccharolyticus DSM 5350	ncbi1227455	Refseq
	Halococcus salifodinae DSM 8989	ncbi1227456	Refseq
	Halococcus thailandensis JCM 13552	ncbi1227457	Refseq
	Haloferax alexandrinus JCM 10717	ncbi1227458	Refseq
	Haloferax larsenii JCM 13917	ncbi1227460	Refseq
	Haloferax prahovense DSM 18310	ncbi1227461	Refseq
	Haloferax sp. ATCC BAA-644	ncbi1227462	Refseq
	Haloferax sp. ATCC BAA-645	ncbi1227463	Refseq
	Haloferax sp. ATCC BAA-646	ncbi1227464	Refseq
	Halorubrum californiensis DSM 19288	ncbi1227465	Refseq
	Halorubrum coriense DSM 10284	ncbi1227466	Refseq
	Halorubrum distributum JCM 9100	ncbi1227467	Refseq
	Halorubrum distributum JCM 10118	ncbi1227468	Refseq
	Halorubrum hochstenium ATCC 700873	ncbi1227481	Refseq
	Halorubrum lipolyticum DSM 21995	ncbi1227482	Refseq
	Halorubrum litoreum JCM 13561	ncbi1227483	Refseq
	Halorubrum saccharovorum DSM 1137	ncbi1227484	Refseq
	Halorubrum tebenquichense DSM 14210	ncbi1227485	Refseq
	Halorubrum terrestre JCM 10247	ncbi1227486	Refseq
	Halogeometricum pallidum JCM 14848	ncbi1227487	Refseq
	Haloterrigena salina JCM 13891	ncbi1227488	Refseq
	Haloterrigena thermotolerans DSM 11552	ncbi1227489	Refseq
	Halovivax asiaticus JCM 14624	ncbi1227490	Refseq
	Natrialba aegyptia DSM 13077	ncbi1227491	Refseq
	Natrialba chahannaoensis JCM 10990	ncbi1227492	Refseq
	Natrialba hulunbeirensis JCM 10989	ncbi1227493	Refseq
	Natrinema altunense JCM 12890	ncbi1227494	Refseq
	Natrinema pallidum DSM 3751	ncbi1227495	Refseq
	Natrinema versiforme JCM 10478	ncbi1227496	Refseq
	Natronococcus amylolyticus DSM 10524	ncbi1227497	Refseq
	Natronococcus jeotgali DSM 18795	ncbi1227498	Refseq
	Natronolimnohabitans innermongolicus JCM 12255	ncbi1227499	Refseq
	Natronorubrum bangense JCM 10635	ncbi1227500	Refseq
	Haloarcula argentinensis DSM 12282	ncbi1230451	Refseq
	Haloferax lucentense DSM 14919	ncbi1230452	Refseq
	Haloferax elongans ATCC BAA-1513	ncbi1230453	Refseq
	Halorubrum aidingense JCM 13560	ncbi1230454	Refseq
	Halorubrum arcis JCM 13916	ncbi1230455	Refseq
	Halorubrum kocurii JCM 14978	ncbi1230456	Refseq
	Haloterrigena limicola JCM 13563	ncbi1230457	Refseq
	Natrialba taiwanensis DSM 12281	ncbi1230458	Refseq
	Natrinema gari JCM 14663	ncbi1230459	Refseq
	Natronorubrum sulfidifaciens JCM 14089	ncbi1230460	Refseq
	Halococcus agarilyticus	ncbi1232219	Refseq
	Halopelagius longus	ncbi1236180	Refseq
	Halarchaeum acidiphilum MH1-52-1	ncbi1261545	Refseq
	Halococcus sediminicola	ncbi1264579	Refseq
	Halopenitus malekzadehii	ncbi1267564	Refseq
	Methanospirillum stamsii	ncbi1277351	Refseq
	Candidatus Methanomethylophilus alvus	ncbi1291540	Refseq
	Thermococcus celer Vu 13 = JCM 8558	ncbi1293037	Refseq
	Methanosarcina mazei JCM 9314	ncbi1293038	Refseq
	Methanobrevibacter arboriphilus JCM 9315	ncbi1293039	Refseq
	Methanogenium cariaci JCM 10550	ncbi1293041	Refseq
	Halopiger djelfimassiliensis	ncbi1293047	Refseq
	Halopiger goleimassiliensis	ncbi1293048	Refseq
	Acidiplasma sp. MBA-1	ncbi1293648	Refseq
	Candidatus Methanomassiliicoccus intestinalis Issoire-Mx1	ncbi1295009	Refseq
	Haloferax sp. BAB-2207	ncbi1296625	Refseq
	Methanobrevibacter arboriphilus JCM 13429 = DSM 1125	ncbi1300164	Refseq
	Methanocaldococcus bathoardescens	ncbi1301915	Refseq
	Candidatus Halobonum tyrrellensis G22	ncbi1324957	Refseq
	Salinarchaeum sp. Harcht-Bsk1	ncbi1333523	Refseq
	Palaeococcus pacificus DY20341	ncbi1343739	Refseq
	Archaeoglobus fulgidus DSM 8774	ncbi1344584	Refseq
	Methanococcoides vulcani	ncbi1353158	Refseq
	Halorussus salinus	ncbi1364935	Refseq
	Salinigranum salinum	ncbi1364937	Refseq
	Halorientalis persicus	ncbi1367881	Refseq
	Methanobacterium sp. MB1	ncbi1379702	Refseq
	Halolamina rubra	ncbi1380430	Refseq
	Halorhabdus sp. CBA1104	ncbi1380432	Refseq
	Halorubrum sp. Ea8	ncbi1383841	Refseq
	Halorubrum sp. C191	ncbi1383842	Refseq
	Halorubrum sp. Eb13	ncbi1383843	Refseq
	Halorubrum persicum	ncbi1383844	Refseq
	Halorubrum sp. Ib24	ncbi1383850	Refseq
	Halorubrum halodurans	ncbi1383851	Refseq
	Candidatus Methanoperedens nitroreducens	ncbi1392998	Refseq
	Methanobrevibacter arboriphilus ANOR1	ncbi1401244	Refseq
	Candidatus Methanomassiliicoccus intestinalis	ncbi1406512	Refseq
	Halobacterium hubeiense	ncbi1407499	Refseq
	Methanobrevibacter wolinii SH	ncbi1410664	Refseq
	Methanobrevibacter oralis JMR01	ncbi1415626	Refseq
	Haloarcula hispanica N601	ncbi1417673	Refseq
	Halorubrum sp. SD626R	ncbi1419722	Refseq
	Thermococcus guaymasensis DSM 11113	ncbi1432656	Refseq
	Methanosarcina sp. Kolksee	ncbi1434099	Refseq
	Methanosarcina sp. MTP4	ncbi1434100	Refseq
	Methanosarcina sp. WH1	ncbi1434102	Refseq
	Methanosarcina sp. WWM596	ncbi1434103	Refseq
	Methanococcoides methylutens MM1	ncbi1434104	Refseq
	Methanosarcina barkeri 227	ncbi1434106	Refseq
	Methanosarcina barkeri 3	ncbi1434107	Refseq
	Methanosarcina barkeri MS	ncbi1434108	Refseq
	Methanosarcina barkeri str. Wiesmoor	ncbi1434109	Refseq
	Methanosarcina horonobensis HB-1 = JCM 15518	ncbi1434110	Refseq
	Methanosarcina lacustris Z-7289	ncbi1434111	Refseq
	Methanosarcina mazei C16	ncbi1434113	Refseq
	Methanosarcina mazei LYC	ncbi1434114	Refseq
	Methanosarcina mazei SarPi	ncbi1434115	Refseq
	Methanosarcina mazei WWM610	ncbi1434117	Refseq
	Methanosarcina siciliae C2J	ncbi1434118	Refseq
	Methanosarcina siciliae HI350	ncbi1434119	Refseq
	Methanosarcina siciliae T4/M	ncbi1434120	Refseq
	Methanosarcina thermophila CHTI-55	ncbi1434121	Refseq
	Methanosarcina vacuolata Z-761	ncbi1434123	Refseq
	Halobellus rufus	ncbi1448860	Refseq
	Methanothermobacter wolfeii	ncbi145261	Refseq
	Haladaptatus cibarius D43	ncbi1455608	Refseq
	Haloterrigena jeotgali A29	ncbi1455609	Refseq
	Halapricum salinum	ncbi1457250	Refseq
	Haloferax massiliensis	ncbi1476858	Refseq
	Halolamina sediminis	ncbi1480675	Refseq
	Halorubrum sp. Ea1	ncbi1480718	Refseq
	Halorubrum sp. Hd13	ncbi1480728	Refseq
	Methanosarcina sp. 2.H.T.1A.15	ncbi1483596	Refseq
	Methanosarcina sp. 2.H.T.1A.3	ncbi1483597	Refseq
	Methanosarcina sp. 2.H.T.1A.8	ncbi1483598	Refseq
	Methanosarcina sp. 2.H.T.1A.6	ncbi1483599	Refseq
	Methanosarcina sp. 2.H.A.1B.4	ncbi1483600	Refseq
	Methanosarcina sp. 1.H.A.2.2	ncbi1483601	Refseq
	Methanosarcina sp. 1.H.T.1A.1	ncbi1483602	Refseq
	Halobiforma haloterrestris	ncbi148448	Refseq
	Halopiger aswanensis	ncbi148449	Refseq
	Halostagnicola sp. A56	ncbi1495067	Refseq
	methanogenic archaeon ISO4-H5	ncbi1495144	Refseq
	Methanoculleus sp. MH98A	ncbi1495314	Refseq
	Methanobacterium sp. SMA-27	ncbi1495336	Refseq
	Halorubrum sp. BV1	ncbi1498500	Refseq
	Thermococcus eurythermalis	ncbi1505907	Refseq
	Haloferax sp. ATB1	ncbi1508454	Refseq
	Methanosarcina sp. DSM 11855	ncbi1520800	Refseq
	Haloferax sp. Q22	ncbi1526048	Refseq
	Halorubrum sp. SP3	ncbi1537265	Refseq
	Halorubrum sp. SP9	ncbi1537267	Refseq
	Haloferax profundi	ncbi1544718	Refseq
	Haloferax marisrubri	ncbi1544719	Refseq
	Halostella salina	ncbi1547897	Refseq
	Haloplanus rubicundus	ncbi1547898	Refseq
	Methanoculleus taiwanensis	ncbi1550565	Refseq
	Methanoculleus sediminis	ncbi1550566	Refseq
	Methanosphaera sp. WGK6	ncbi1561964	Refseq
	Candidatus Methanoplasma termitum	ncbi1577791	Refseq
	Thermococcus sp. EP1	ncbi1591054	Refseq
	Halanaeroarchaeum sulfurireducens	ncbi1604004	Refseq
	Natrinema sp. CBA1119	ncbi1608465	Refseq
	Pyrococcus kukulkanii	ncbi1609559	Refseq
	Methanobrevibacter sp. YE315	ncbi1609968	Refseq
	Haloarcula sp. K1	ncbi1622207	Refseq
	Thermococcus cleftensis	ncbi163003	Refseq
	Cuniculiplasma divulgatum	ncbi1673428	Refseq
	Thermococcus sp. 2319x1	ncbi1674923	Refseq
	Haloparvum sedimenti	ncbi1678448	Refseq
	Natrarchaeobius chitinivorans	ncbi1679083	Refseq
	Natrarchaeobius halalkaliphilus	ncbi1679091	Refseq
	Haloarculaceae archaeon HArcel1	ncbi1679096	Refseq
	Haladaptatus sp. R4	ncbi1679489	Refseq
	Halobacteriaceae archaeon SHR37	ncbi1702106	Refseq
	Haloarcula rubripromontorii	ncbi1705562	Refseq
	Halorussus litoreus	ncbi1710536	Refseq
	Halorussus sp. HD8-83	ncbi1710537	Refseq
	Halosimplex sp. YPL4	ncbi1710538	Refseq
	Thermococcus piezophilus	ncbi1712654	Refseq
	Methanosarcina flavescens	ncbi1715806	Refseq
	Halorubrum aethiopicum	ncbi1758255	Refseq
	Haloarcula sp. CBA1127	ncbi1765055	Refseq
	Haloarcula sp. CBA1128	ncbi1765056	Refseq
	Halobacterium sp. CBA1132	ncbi1765057	Refseq
	Halorubrum tropicale	ncbi1765655	Refseq
	Candidatus Methanomethylophilus sp. 1R26	ncbi1769296	Refseq
	Halorhabdus rudnickae	ncbi1775544	Refseq
	Methanosphaera sp. BMS	ncbi1789762	Refseq
	Haloarcula quadrata	ncbi182779	Refseq
	Halarchaeum sp. CBA1220	ncbi1853682	Refseq
	Haloarcula sp. CBA1129	ncbi1853684	Refseq
	Haloarcula sp. CBA1130	ncbi1853685	Refseq
	Haloarcula sp. CBA1131	ncbi1853686	Refseq
	Halolamina sp. CBA1230	ncbi1853690	Refseq
	Halorubrum sp. CBA1229	ncbi1853699	Refseq
	Halorubrum sp. ASP121	ncbi1855858	Refseq
	Halorubrum sp. SD612	ncbi1855863	Refseq
	Halorubrum sp. ARQ200	ncbi1855872	Refseq
	Halorubrum sp. SD683	ncbi1855873	Refseq
	Methanosarcina sp. A14	ncbi1860098	Refseq
	Methanobrevibacter sp. A27	ncbi1860099	Refseq
	Methanobacterium sp. A39	ncbi1860100	Refseq
	Methanobrevibacter sp. A54	ncbi1860156	Refseq
	Methanosphaera sp. A6	ncbi1860157	Refseq
	Pyrococcus furiosus DSM 3638	ncbi186497	Refseq
	Natrialba sp. SSL1	ncbi1869245	Refseq
	Halodesulfurarchaeum formicicum	ncbi1873524	Refseq
	Methanothermobacter thermautotrophicus str. Delta H	ncbi187420	Refseq
	Methanolobus psychrotolerans	ncbi1874706	Refseq
	Thermococcus radiotolerans	ncbi187880	Refseq
	Methanosarcina acetivorans C2A	ncbi188937	Refseq
	Haladaptatus sp. W1	ncbi1897478	Refseq
	Methanopyrus kandleri AV19	ncbi190192	Refseq
	Natronomonas sp. CBA1134	ncbi1906246	Refseq
	Methanobrevibacter gottschalkii	ncbi190974	Refseq
	Methanobrevibacter thaueri	ncbi190975	Refseq
	Methanobrevibacter woesei	ncbi190976	Refseq
	Methanobacterium sp. MZ-A1	ncbi1911685	Refseq
	Methanonatronarchaeum thermophilum	ncbi1927129	Refseq
	Methanosarcina mazei Go1	ncbi192952	Refseq
	Haloarcula taiwanensis	ncbi1932004	Refseq
	Halorientalis sp. IM1011	ncbi1932360	Refseq
	Methanopyrus sp. KOL6	ncbi1937004	Refseq
	Methanopyrus sp. SNP6	ncbi1937005	Refseq
	Thermococcus nautili	ncbi195522	Refseq
	Halegenticoccus soli	ncbi1985678	Refseq
	Thermococcus sp. 5-4	ncbi2008440	Refseq
	Thermococcus sp. EXT12c	ncbi2016361	Refseq
	Halorubrum sp. WN019	ncbi2032630	Refseq
	Candidatus Methanoperedens sp. BLZ2	ncbi2035255	Refseq
	Natrarchaeobaculum sulfurireducens	ncbi2044521	Refseq
	Methanofollis sp. FWC-SCC2	ncbi2052832	Refseq
	Methanolobus sp. SY-01	ncbi2052935	Refseq
	Natronococcus sp. LS1_42	ncbi2055836	Refseq
	Halalkaliarchaeum desulfuricum	ncbi2055893	Refseq
	Haloferacaceae archaeon SYSU A00711	ncbi2071624	Refseq
	Haloferax sp. Atlit-48N	ncbi2077198	Refseq
	Haloferax sp. Atlit-47N	ncbi2077199	Refseq
	Haloferax sp. Atlit-24N	ncbi2077200	Refseq
	Haloferax sp. Atlit-19N	ncbi2077201	Refseq
	Haloferax sp. Atlit-16N	ncbi2077202	Refseq
	Haloferax sp. Atlit-12N	ncbi2077203	Refseq
	Haloferax sp. Atlit-10N	ncbi2077204	Refseq
	Haloferax sp. Atlit-6N	ncbi2077205	Refseq
	Haloferax sp. Atlit-4N	ncbi2077206	Refseq
	Methanofervidicoccus abyssi	ncbi2082189	Refseq
	Thermoplasma sp. Kam2015	ncbi2094122	Refseq
	Methanosarcina mazei S-6	ncbi213585	Refseq
	Methanohalophilus profundi	ncbi2138083	Refseq
	Methanobacterium bryantii	ncbi2161	Refseq
	Methanobacterium formicicum	ncbi2162	Refseq
	Methanobrevibacter smithii	ncbi2173	Refseq
	Methanocorpusculum parvum	ncbi2193	Refseq
	Methanoculleus thermophilus	ncbi2200	Refseq
	Methanosarcina mazei	ncbi2209	Refseq
	Natronomonas sp. F17-44	ncbi2212850	Refseq
	Natronomonas sp. F12-1	ncbi2216012	Refseq
	Halonotius sp. F13-13	ncbi2216978	Refseq
	Natronomonas sp. F18-79	ncbi2217660	Refseq
	Natronomonas salsuginis	ncbi2217661	Refseq
	Methanococcoides methylutens	ncbi2226	Refseq
	Natrinema altunense	ncbi222984	Refseq
	Natronomonas sp. F16-60	ncbi2234134	Refseq
	Natronomonas sp. F16-60	ncbi2234134	Refseq
	Natronomonas sp. F19-13	ncbi2234135	Refseq
	Halobacterium salinarum	ncbi2242	Refseq
	Archaeoglobus fulgidus DSM 4304	ncbi224325	Refseq
	Haloferax volcanii	ncbi2246	Refseq
	Methanobrevibacter sp. AbM4	ncbi224719	Refseq
	Methanobrevibacter sp. AbM4	ncbi224719	Refseq
	Halorubrum saccharovorum	ncbi2248	Refseq
	Halorubrum sp. 48-1-W	ncbi2249761	Refseq
	Thermococcus litoralis	ncbi2265	Refseq
	Thermococcus celericrescens	ncbi227598	Refseq
	Halorubrum sp. Atlit-8R	ncbi2282126	Refseq
	Halorubrum sp. Atlit-9R	ncbi2282127	Refseq
	Halorubrum sp. Atlit-26R	ncbi2282128	Refseq
	Halobellus sp. Atlit-31R	ncbi2282130	Refseq
	Halobellus sp. Atlit-38R	ncbi2282131	Refseq
	Haloferax sp. Atlit-105R	ncbi2282133	Refseq
	Haloferax sp. Atlit-109R	ncbi2282134	Refseq
	Haloarcula sp. Atlit-120R	ncbi2282135	Refseq
	Saliphagus sp. LR7	ncbi2282654	Refseq
	Methanolacinia paynteri	ncbi230356	Refseq
	Methanobrevibacter millerae	ncbi230361	Refseq
	Methanosphaera stadtmanae	ncbi2317	Refseq
	Halococcus sp. IIIV-5B	ncbi2321230	Refseq
	Natrialbaceae archaeon XQ-INN 246	ncbi2419781	Refseq
	Methanocaldococcus jannaschii DSM 2661	ncbi243232	Refseq
	Natrialba swarupiae	ncbi2448032	Refseq
	Halostella sp. LT12	ncbi2448456	Refseq
	Thermococcus sp. AM4	ncbi246969	Refseq
	Halorientalis sp. F13-25	ncbi2479928	Refseq
	Methanohalophilus sp. RSK	ncbi2485783	Refseq
	Halorubrum sp. CSM-61	ncbi2485838	Refseq
	Natronomonas sp. CBA1133	ncbi2487041	Refseq
	Methanohalophilus sp. WG1-DM	ncbi2491675	Refseq
	Halorubrum sp. BOL3-1	ncbi2497325	Refseq
	Halobacteriaceae bacterium SHR40	ncbi2500550	Refseq
	Halorussus sp. LYG-36	ncbi2505976	Refseq
	Halorussus sp. RC-68	ncbi2505977	Refseq
	Methanosarcina sp. MSH10X1	ncbi2507075	Refseq
	Haloferacaceae archaeon KCTC 4243	ncbi2508723	Refseq
	Halorubrum amylolyticum	ncbi2508724	Refseq
	Halonotius roseus	ncbi2511997	Refseq
	Halorubrum sp. GN11GM_10-3_MGM	ncbi2518111	Refseq
	Halorubrum sp. GN11_10-6_MGM	ncbi2518112	Refseq
	Halorubrum sp. GN12_10-3_MGM	ncbi2518113	Refseq
	Halorubrum sp. ASP1	ncbi2518114	Refseq
	Halorubrum sp. CGM5_25_10-8B	ncbi2518115	Refseq
	Halorubrum sp. CGM4_25_10-8A	ncbi2518116	Refseq
	Halorubrum sp. SD690R	ncbi2518117	Refseq
	Halorubrum sp. SS7	ncbi2518119	Refseq
	Halostella litorea	ncbi2528831	Refseq
	Natronolimnobius baerhuensis	ncbi253108	Refseq
	Haloterrigena sp. H1	ncbi2552943	Refseq
	halophilic archaeon NEN6	ncbi2558241	Refseq
	halophilic archaeon LT46	ncbi2558242	Refseq
	halophilic archaeon NEN8	ncbi2558243	Refseq
	Halosimplex sp. TH32	ncbi2559572	Refseq
	Halorhabdus sp. H27	ncbi2559573	Refseq
	Halomicroarcula sp. LR21	ncbi2562280	Refseq
	Haloferacaceae archaeon N1521	ncbi2563889	Refseq
	Salinigranum halophilum	ncbi2565931	Refseq
	Haloprofundus sp. MHR1	ncbi2572921	Refseq
	halophilic archaeon SHRA6	ncbi2575697	Refseq
	Halostella pelagica	ncbi2583824	Refseq
	Halorubrum salsamenti	ncbi2583990	Refseq
	Halorubrum depositum	ncbi2583992	Refseq
	Thermococcus sp. IOH1	ncbi2586643	Refseq
	Candidatus Methanolliviera sp. GoM_asphalt	ncbi2588692	Refseq
	Candidatus Syntrophoarchaeum sp. GoM_oil	ncbi2588693	Refseq
	Halobellus captivus	ncbi2592614	Refseq
	Methanococcoides burtonii DSM 6242	ncbi259564	Refseq
	Halobacterium salinarum DSM 3754	ncbi2597657	Refseq
	Thermococcus sp. SY113	ncbi2598455	Refseq
	Salarchaeum sp. JOR-1	ncbi2599399	Refseq
	Haloferax sp. KTX1	ncbi2600597	Refseq
	Methanothermobacter sp. KEPCO-1	ncbi2603820	Refseq
	Methanofervidicoccus sp. A16	ncbi2607662	Refseq
	Halomicrobium sp. LC1Hm	ncbi2610902	Refseq
	Halorubrum xinjiangense	ncbi261291	Refseq
	Haloferax sp. CBA1148	ncbi2650752	Refseq
	Haloferax sp. CBA1149	ncbi2650753	Refseq
	Haloferax sp. CBA1150	ncbi2650754	Refseq
	Thermococcus sp. 101 C5	ncbi2654197	Refseq
	Haloferax sp. MBLA0076	ncbi2666140	Refseq
	Haloferax sp. MBLA0077	ncbi2666142	Refseq
	Haloferax sp. MBLA0078	ncbi2666143	Refseq
	Methanococcus maripaludis S2	ncbi267377	Refseq
	Halalkalicoccus subterraneus	ncbi2675002	Refseq
	Haloterrigena salifodinae	ncbi2675099	Refseq
	Halonotius pteroides	ncbi268735	Refseq
	Natronomonas moolapensis 8.8.11	ncbi268739	Refseq
	Methanosarcina barkeri str. Fusaro	ncbi269797	Refseq
	Pyrococcus abyssi GE5	ncbi272844	Refseq
	Thermoplasma acidophilum DSM 1728	ncbi273075	Refseq
	Thermoplasma volcanium GSS1	ncbi273116	Refseq
	Thermococcus thioreducens	ncbi277988	Refseq
	Haloarcula vallismortis	ncbi28442	Refseq
	Methanofollis liminatans DSM 4140	ncbi28892	Refseq
	Halorubrum trapanicum	ncbi29284	Refseq
	Methanobrevibacter olleyae	ncbi294671	Refseq
	Natrialba asiatica DSM 12278	ncbi29540	Refseq
	Haloterrigena saccharevitans	ncbi301967	Refseq
	Haloferax larsenii	ncbi302484	Refseq
	Methanocella paludicola SANAE	ncbi304371	Refseq
	Natronorubrum thiooxidans	ncbi308853	Refseq
	Haloferax volcanii DS2	ncbi309800	Refseq
	Acidiplasma cupricumulans	ncbi312540	Refseq
	Ferroplasma acidarmanus fer1	ncbi333146	Refseq
	Halorubrum chaoviator	ncbi335819	Refseq
	Halorubrum ezzemoulense	ncbi337243	Refseq
	Methanosphaera stadtmanae DSM 3091	ncbi339860	Refseq
	Pyrococcus sp. NA2	ncbi342949	Refseq
	Natronomonas pharaonis DSM 2160	ncbi348780	Refseq
	Natronorubrum aibiense	ncbi348826	Refseq
	Methanocella arvoryzae MRE50	ncbi351160	Refseq
	Halobacterium jilantaiense	ncbi355548	Refseq
	Halorubrum sodomense	ncbi35743	Refseq
	Haloferax gibbonsii	ncbi35746	Refseq
	Halobiforma lacisalsi AJ5	ncbi358396	Refseq
	Haloquadratum walsbyi DSM 16790	ncbi362976	Refseq
	Methanoculleus marisnigri JR1	ncbi368407	Refseq
	Halorubrum lipolyticum	ncbi368624	Refseq
	Natrinema ejinorense	ncbi373386	Refseq
	Methanobacterium arcticum	ncbi386456	Refseq
	Halorubrum aquaticum	ncbi387340	Refseq
	Archaeoglobus sulfaticallidus PM70-1	ncbi387631	Refseq
	Methanobrevibacter sp. 87.7	ncbi387957	Refseq
	Methanococcus maripaludis	ncbi39152	Refseq
	Thermococcus barophilus MP	ncbi391623	Refseq
	Haloterrigena hispanica	ncbi392421	Refseq
	Methanohalophilus portucalensis	ncbi39664	Refseq
	Methanococcus maripaludis C5	ncbi402880	Refseq
	Methanococcus vannielii SB	ncbi406327	Refseq
	Natrinema sp. J7-2	ncbi406552	Refseq
	Methanobacterium veterum	ncbi408577	Refseq
	Methanocorpusculum labreanum Z	ncbi410358	Refseq
	Halorubrum cibi	ncbi413815	Refseq
	Halorubrum halophilum	ncbi413816	Refseq
	Methanobrevibacter smithii ATCC 35061	ncbi420247	Refseq
	Methanococcus maripaludis C7	ncbi426368	Refseq
	Halobaculum gomorrense	ncbi43928	Refseq
	Aciduliprofundum boonei T469	ncbi439481	Refseq
	Methanococcus maripaludis C6	ncbi444158	Refseq
	Natronobacterium gregoryi	ncbi44930	Refseq
	Methanococcus voltae A3	ncbi456320	Refseq
	Methanobrevibacter cuticularis	ncbi47311	Refseq
	Halobacterium salinarum R1	ncbi478009	Refseq
	Methanobrevibacter smithii DSM 2375	ncbi483214	Refseq
	Halomicrobium mukohataei DSM 12286	ncbi485914	Refseq
	Methanolobus profundi	ncbi487685	Refseq
	Methanofollis ethanolicus	ncbi488124	Refseq
	Methanothermobacter defluvii	ncbi49339	Refseq
	Methanobrevibacter curvatus	ncbi49547	Refseq
	Thermococcus profundus	ncbi49899	Refseq
	Acidiplasma aeolicum	ncbi507754	Refseq
	Methanohalophilus euhalobius	ncbi51203	Refseq
	Haloarcula hispanica	ncbi51589	Refseq
	Halorhabdus utahensis DSM 12940	ncbi519442	Refseq
	Methanobrevibacter smithii DSM 2374	ncbi521002	Refseq
	Methanosphaerula palustris E1-9c	ncbi521011	Refseq
	Methanohalophilus portucalensis FDF-1	ncbi523843	Refseq
	Methanosarcina thermophila TM-1	ncbi523844	Refseq
	Methanothermococcus thermolithotrophicus DSM 2095	ncbi523845	Refseq
	Methanothermus fervidus DSM 2088	ncbi523846	Refseq
	Thermococcus litoralis DSM 5473	ncbi523849	Refseq
	Thermococcus onnurineus NA1	ncbi523850	Refseq
	Methanoculleus horonobensis	ncbi528314	Refseq
	Pyrococcus yayanosii CH1	ncbi529709	Refseq
	Thermococcus peptonophilus	ncbi53952	Refseq
	Thermococcus barossii	ncbi54077	Refseq
	Thermococcus chitonophagus	ncbi54262	Refseq
	Haloterrigena turkmenica DSM 5511	ncbi543526	Refseq
	Methanohalophilus mahii DSM 5219	ncbi547558	Refseq
	Natrialba magadii ATCC 43099	ncbi547559	Refseq
	Halogranum rubrum	ncbi553466	Refseq
	Halopelagius inordinatus	ncbi553467	Refseq
	Halogeometricum rufum	ncbi553469	Refseq
	Haloplanus vescus	ncbi555874	Refseq
	Halogeometricum limi	ncbi555875	Refseq
	Methanobrevibacter filiformis	ncbi55758	Refseq
	Thermococcus barophilus	ncbi55802	Refseq
	Natronoarchaeum philippinense	ncbi558529	Refseq
	Geoglobus acetivorans	ncbi565033	Refseq
	Archaeoglobus profundus DSM 5631	ncbi572546	Refseq
	Methanocaldococcus infernus ME	ncbi573063	Refseq
	Methanocaldococcus fervens AG86	ncbi573064	Refseq
	Haloarcula salaria	ncbi575195	Refseq
	Halomicrobium mukohataei	ncbi57705	Refseq
	Methanocaldococcus vulcanius M7	ncbi579137	Refseq
	Thermococcus paralvinellae	ncbi582419	Refseq
	Palaeococcus ferrophilus DSM 13482	ncbi588319	Refseq
	Haloterrigena daqingensis	ncbi588898	Refseq
	Ferroglobus placidus DSM 10642	ncbi589924	Refseq
	Thermococcus gammatolerans EJ3	ncbi593117	Refseq
	Methanoregula formicica SMSP	ncbi593750	Refseq
	Thermococcus sibiricus MM 739	ncbi604354	Refseq
	Halogeometricum borinquense	ncbi60847	Refseq
	Natronorubrum bangense	ncbi61858	Refseq
	Halostagnicola kamekurae	ncbi619731	Refseq
	Halorubrum sp. PV6	ncbi634157	Refseq
	Haloarcula hispanica ATCC 33960	ncbi634497	Refseq
	Methanobrevibacter ruminantium M1	ncbi634498	Refseq
	Halorubrum vacuolatum	ncbi63740	Refseq
	Methanococcus maripaludis KA1	ncbi637914	Refseq
	Methanococcus maripaludis OS7	ncbi637915	Refseq
	Halobacterium salinarum NRC-1	ncbi64091	Refseq
	Natronorubrum sediminis	ncbi640943	Refseq
	Methanocaldococcus sp. FS406-22	ncbi644281	Refseq
	Methanohalobium evestigatum Z-7303	ncbi644295	Refseq
	Methanothermococcus okinawensis IH1	ncbi647113	Refseq
	Methanotorris formicicus Mc-S-70	ncbi647171	Refseq
	Halorussus rarus	ncbi660515	Refseq
	Halobellus clavatus	ncbi660517	Refseq
	Halorientalis regularis	ncbi660518	Refseq
	Halogranum amylolyticum	ncbi660520	Refseq
	Halogranum gelatinilyticum	ncbi660521	Refseq
	Haloplanus aerogenes	ncbi660522	Refseq
	Haloarcula californiae ATCC 33799	ncbi662475	Refseq
	Haloarcula sinaiiensis ATCC 33800	ncbi662476	Refseq
	Haloarcula vallismortis ATCC 29715	ncbi662477	Refseq
	Haloferax denitrificans ATCC 35960	ncbi662478	Refseq
	Haloferax mucosum ATCC BAA-1512	ncbi662479	Refseq
	Haloferax sulfurifontis ATCC BAA-897	ncbi662480	Refseq
	Methanobrevibacter oralis	ncbi66851	Refseq
	Methanospirillum lacunae	ncbi668570	Refseq
	Halomarina oriensis	ncbi671145	Refseq
	Aciduliprofundum sp. MAR08-339	ncbi673860	Refseq
	Methanosalsum zhilinae DSM 4017	ncbi679901	Refseq
	Methanolacinia petrolearia DSM 11571	ncbi679926	Refseq
	Methanothermobacter tenebrarum	ncbi680118	Refseq
	Thermococcus kodakarensis KOD1	ncbi69014	Refseq
	Archaeoglobus veneficus SNP6	ncbi693661	Refseq
	Methanomicrobium mobile BP	ncbi694440	Refseq
	Natrinema pallidum	ncbi69527	Refseq
	Halolamina pelagica	ncbi699431	Refseq
	Halobellus limi	ncbi699433	Refseq
	Pyrococcus horikoshii OT3	ncbi70601	Refseq
	Thermococcus gorgonarius	ncbi71997	Refseq
	Thermococcus pacificus	ncbi71998	Refseq
	Thermococcus siculi	ncbi72803	Refseq
	Ferroplasma acidiphilum	ncbi74969	Refseq
	Halobacterium sp. DL1	ncbi751944	Refseq
	Salinigranum rubrum	ncbi755307	Refseq
	halophilic archaeon DL31	ncbi756883	Refseq
	Halomicrobium zhouii	ncbi767519	Refseq
	Halalkalicoccus jeotgali B3	ncbi795797	Refseq
	Methanosarcina barkeri CM1	ncbi796385	Refseq
	Halosimplex carlsbadense 2-9-1	ncbi797114	Refseq
	Haladaptatus paucihalophilus DX253	ncbi797209	Refseq
	Halopiger xanaduensis SH-6	ncbi797210	Refseq
	Halostagnicola larsenii XH-48	ncbi797299	Refseq
	Halovivax ruber XH-70	ncbi797302	Refseq
	Natrinema pellirubrum DSM 15624	ncbi797303	Refseq
	Natronobacterium gregoryi SP2	ncbi797304	Refseq
	Methanothermobacter marburgensis str. Marburg	ncbi79929	Refseq
	Methanoculleus sp. MAB1	ncbi86622	Refseq
	Methanothermobacter sp. CaT2	ncbi866790	Refseq
	Methanomethylovorans hollandica DSM 15978	ncbi867904	Refseq
	Methanobacterium paludis	ncbi868131	Refseq
	Methanobacterium lacus	ncbi877455	Refseq
	Methanotorris igneus Kol 5	ncbi880724	Refseq
	Methanolinea tarda NOBI-1	ncbi882090	Refseq
	Natrinema versiforme	ncbi88724	Refseq
	Halovenus aranensis	ncbi890420	Refseq
	Methanobrevibacter smithii TS145A	ncbi911116	Refseq
	Methanobrevibacter smithii TS145B	ncbi911117	Refseq
	Methanobrevibacter smithii TS146A	ncbi911118	Refseq
	Methanobrevibacter smithii TS146B	ncbi911119	Refseq
	Methanobrevibacter smithii TS146C	ncbi911120	Refseq
	Methanobrevibacter smithii TS146D	ncbi911121	Refseq
	Methanobrevibacter smithii TS146E	ncbi911122	Refseq
	Methanobrevibacter smithii TS147A	ncbi911123	Refseq
	Methanobrevibacter smithii TS147B	ncbi911124	Refseq
	Methanobrevibacter smithii TS147C	ncbi911125	Refseq
	Methanobrevibacter smithii TS94A	ncbi911126	Refseq
	Methanobrevibacter smithii TS94B	ncbi911127	Refseq
	Methanobrevibacter smithii TS94C	ncbi911128	Refseq
	Methanobrevibacter smithii TS95A	ncbi911129	Refseq
	Methanobrevibacter smithii TS95B	ncbi911130	Refseq
	Methanobrevibacter smithii TS95C	ncbi911131	Refseq
	Methanobrevibacter smithii TS95D	ncbi911132	Refseq
	Methanobrevibacter smithii TS96A	ncbi911133	Refseq
	Methanobrevibacter smithii TS96B	ncbi911134	Refseq
	Methanobrevibacter smithii TS96C	ncbi911135	Refseq
	Thermococcus sp. PK	ncbi913025	Refseq
	Methanimicrococcus blatticola	ncbi91560	Refseq
	Haloplanus natans DSM 17983	ncbi926690	Refseq
	Halococcus morrhuae DSM 1307	ncbi931277	Refseq
	Methanoplanus limicola DSM 2279	ncbi937775	Refseq
	Methanothrix soehngenii GP6	ncbi990316	Refseq
	Haloarchaeobius iranensis	ncbi996166	Refseq

## Sheet: S4. Decision Tree & Final Set
Supplementary Data S4: Workflow of Data compilation, Decision Tree analysis and Human Final Set
Supplementary Figure S1A: Workflow of Data compilation																Supplementary Figure S1B: Decision Tree Analysis & Manual Curation (Final Set)
																Protein Sets											Manual curation of Set A2, B proteins and proteins from other sources
																Dismissed		Selected for manual curation									Proteins identified with a direct or indirect role in RBG via manual curation
																A1		A2.1 (KEGG)		A2.2 (RNAi)		B1 (KEGG)		B2 (RNAi & other sources.)			RBF	Set	reevaluation of the selected proteins using InParanoid and OMA
																IPO5	O00410	ERAL1	O75616	PSMD12	O00232	ZNHIT3	Q15649	EIF4E1B	A6NMX2		RPP25	KEGG B1	no Yeast ortholog was found.	Final Set: 23 Human RBFs
																ZNF593	O00488	TNPO1	Q92973	SUPT5H	O00267	NOL9	Q5SY16	EIF3D	O15371		PARN	RNAi B2	no Yeast ortholog was found.
																PES1	O00541			PSMD3	O43242	RPP25L	Q8N5L8	BUB3	O43684		EXOSC7	RNAi B2	no Yeast ortholog was found.
																MPHOSPH10	O00566			PLRG1	O43660	LTV1	Q96GA3	CFAP410	O43822		EXOSC6	RNAi B2	no Yeast ortholog was found.
																NOP56	O00567			CDC40	O60508	RPP25	Q9BUL9	AQR	O60306		PA2G4	RNAi B2	no Yeast ortholog was found.
																XPO1	O14980			NMT2	O60551	MRM2	Q9UI43	CAPN15	O75808		EXOSC8	RNAi B2	no Yeast ortholog was found.
																WDR46	O15213			DEPDC5	O75140			PARN	O95453		PIN4	RNAi B2	no Yeast ortholog was found.
																NVL	O15381			NUP155	O75694			NDUFB7	P17568		ISG20L2	RNAi B2	no Yeast ortholog was found.
																DHX15	O43143			EIF3G	O75821			EIF2AK2	P19525		RIOK3	RNAi B2	no Yeast ortholog was found.
																RRP8	O43159			PRPF6	O94906			FLNA	P21333		DDX21	RNAi B2	no Yeast ortholog was found.
																BUD23	O43709			UBE4B	O95155			SFPQ	P23246		NGDN	RNAi B2	no Yeast ortholog was found.
																RRP9	O43818			SLU7	O95391			CDKN2A	P42771		XPO5	RNAi A2.2	Yeast ortholog was found and is not present in the Yeast list (MSN5) - different role and function in human
																DKC1	O60832			SNRPA1	P09661			ALDH7A1	P49419		ERI1	other source B2	no Yeast ortholog was found.
																UTP20	O75691			SNRPB	P14678			RANBP2	P49792		LRRC47	other source B2	no Yeast ortholog was found.
																IPO7	O95373			HIST1H2BO	P23527			DNM2	P50570		EIF1AD	other source B2	no Yeast ortholog was found.
																NSA2	O95478			EEF1G	P26641			HNRNPF	P52597		FDXACB1	other source B2	no Yeast ortholog was found.
																HSPA1A	P0DMV8			BUD31	P41223			TMEM50B	P56557		METTL5	other source B2	no Yeast ortholog was found.
																HSPA1B	P0DMV9			CCT8	P50990			EIF3E	P60228		ILF2	(other source)	Exceptions: proteins with an involvement in RBG that are filtered out due to assignment to the younger phylostratigraphic layers. (
																HSPA8	P11142			PSMD7	P51665			COPS2	P61201		ZCCHC4	(other source)
																HSPA6	P17066			POLR2H	P52434			ERH	P84090		NOL11	(other source)
																DDX5	P17844			NUP98	P52948			U2AF1	Q01081		TMA16	(Kegg)
																CSNK2A2	P19784			CSE1L	P55060			EWSR1	Q01844		ILF3	(RNAi)
																HSPA1L	P34931			SEC13	P55735			NOTCH2	Q04721		NKRF	(RNAi)
																EIF4A3	P38919			EIF3B	P55884			CSTF1	Q05048
																MTREX	P42285			ARPC4	P59998			RING1	Q06587		NOL9	KEGG B1	Yeast ortholog was found and is present in the Yeast list (GRC3)	These proteins therefore belong to Set A1 and thus, they are dismissed.
																RBM34	P42696			NUTF2	P61970			TMEM94	Q12767		LTV1	KEGG B1	Yeast ortholog was found and is present in the Yeast list (LTV1)
																NOP2	P46087			SNRPE	P62304			CBX3	Q13185		ZNHIT3	KEGG B1	Yeast ortholog was found and is present in the Yeast list (Hit1)
																HSPA2	P54652			SNRPD2	P62316			KLF9	Q13886
																RRP1	P56182			RBX1	P62877			TERF2	Q15554		TNPO1	KEGG A2.1	Yeast ortholog was found. Not present in the yeast list.	Moved to the Yeast list (10)
																EIF6	P56537			UBA52	P62987			DDB1	Q16531		POLR2H	RNAi A2.2	Yeast ortholog was found. Not present in the yeast list.
																ABCE1	P61221			CCT2	P78371			SMU1	Q2TAY7		POLR1B	RNAi A2.2	Yeast ortholog was found. Not present in the yeast list.
																RPL7A	P62424			RAE1	P78406			PDE12	Q6L8Q7		TRMT112	RNAi A2.2	Yeast ortholog was found. Not present in the yeast list.
																RAN	P62826			PRKDC	P78527			TRMT1L	Q7Z2T5		POLR1A	RNAi A2.2	Yeast ortholog was found. Not present in the yeast list.
																CSNK2B	P67870			RBBP4	Q09028			TOPBP1	Q92547		POLR2E	RNAi A2.2	Yeast ortholog was found. Not present in the yeast list.
																CSNK2A1	P68400			SF3A3	Q12874			NACC1	Q96RE7		POLR2A	RNAi A2.2	Yeast ortholog was found. Not present in the yeast list.
																NOP14	P78316			PSMD2	Q13200			KIF2C	Q99661		TGS1	RNAi A2.2	Yeast ortholog was found. Not present in the yeast list.
																CEBPZ	Q03701			EIF3I	Q13347			COPS4	Q9BT78		POLR2J3	RNAi A2.2	Yeast ortholog was found. Not present in the yeast list.
																TBL3	Q12788			SF3B2	Q13435			SF3B5	Q9BWJ5		MAT2A	RNAi B2	Yeast ortholog was found. Not present in the yeast list.
																DDX10	Q13206			EIF3A	Q14152			SFXN3	Q9BWM7
																KRR1	Q13601			SF3B3	Q15393			IKZF4	Q9H2S9
																PWP1	Q13610			SF3A2	Q15428			CXorf56	Q9H5V9
																GNL2	Q13823			SF3A1	Q15459			DHX35	Q9H5Z1
																BYSL	Q13895			MSMO1	Q15800			UBTD1	Q9HAC8
																BOP1	Q14137			ANKRD39	Q53RE8			NECAP2	Q9NVZ3
																RRP1B	Q14684			ADAL	Q6DHV7			PRPF19	Q9UMS4
																PDCD11	Q14690			PRPF8	Q6P2Q9			SRRM2	Q9UQ35
																BMS1	Q14692			SYVN1	Q86TM6			NOSIP	Q9Y314
																KPNB1	Q14974			MINDY1	Q8N5J2			SF3B6	Q9Y3B4
																RRS1	Q15050			LSM14A	Q8ND56			DCAF1	Q9Y4B6
																WDR43	Q15061			TBC1D5	Q92609			NDUFS3	O75489
																PWP2	Q15269			ARPC1A	Q92747			RAB38	P57729
																PUM3	Q15397			KAT5	Q92993			ACTA2	P62736
																TSR1	Q2NL82			AP2M1	Q96CW1			EXOSC7	Q15024
																DNAJC21	Q5F1R6			TGS1	Q96RS0			EFTUD2	Q15029
																UTP25	Q68CQ4			CDC5L	Q99459			ATP13A5	Q4VNC0
																WDR74	Q6RFH5			EIF3C	Q99613			EXOSC6	Q5RKV6
																EFL1	Q7Z2Z2			CCT7	Q99832			SLC22A16	Q86VW1
																WDR75	Q8IWA0			VRK1	Q99986			PXDN	Q92626
																DHX37	Q8IY37			CRNKL1	Q9BZJ0			ARL11	Q969Q4
																FTSJ3	Q8IY81			UBL5	Q9BZL1			NAT9	Q9BTE0
																XRN1	Q8IZH2			POLR1B	Q9H9Y6			PA2G4	Q9UQ80
																SPATA5	Q8NB90			CWC22	Q9HCG8			CES2	O00748
																CSNK2A3	Q8NEV1			XAB2	Q9HCS7			PSKH1	P11801
																DDX55	Q8NHQ9			TBC1D13	Q9NVG8			CLCN7	P51798
																WDR36	Q8NI36			TRMT112	Q9UI30			BLM	P54132
																DDX54	Q8TDD1			TRMT6	Q9UJA5			SRSF1	Q07955
																BRIX1	Q8TDN6			VPS28	Q9UK41			SRSF5	Q13243
																UTP15	Q8TED0			LUC7L2	Q9Y383			RBM4B	Q9BQ04
																IPO4	Q8TEX9			DYRK1B	Q9Y463			LIN28A	Q9H9Z2
																NOC3L	Q8WTT2			PSMD14	O00487			THYN1	Q9P016
																EMG1	Q92979			PSMA7	O14818			RTCA	O00442
																ZNF622	Q969S3			SNRNP200	O75643			CBR1	P16152
																PINX1	Q96BK5			POLR1A	O95602			APEX1	P27695
																NMD3	Q96D46			TOP2A	P11388			DDX42	Q86XP3
																IMP4	Q96G21			PCNA	P12004			EXOSC8	Q96B26
																DDX27	Q96GQ7			GLUL	P15104			DDX41	Q9UJV9
																POP1	Q99575			PSMC3	P17980			PIN4	Q9Y237
																EBNA1BP2	Q99848			TCP1	P17987			RTCB	Q9Y3I0
																GRWD1	Q9BQ67			POLR2E	P19388			ISG20L2	Q9H9L3
																RIOK1	Q9BRS2			EIF2S2	P20042			RIOK3	O14730
																UTP23	Q9BRU9			POLR2A	P24928			DDX21	Q9NR30
																NOL10	Q9BSC4			PSMA4	P25789			NGDN	Q8NEJ9
																WDR18	Q9BV38			FEN1	P39748			ERI1	Q8IV48
																NOC4L	Q9BVI4			NAA10	P41227			LRRC47	Q8N1G4
																GNL3	Q9BVP2			PSMC4	P43686			EIF1AD	Q8N9N8
																RIOK2	Q9BVS4			CCT5	P48643			FDXACB1	Q9BRP7
																MAK16	Q9BXY0			CCT3	P49368			METTL5	Q9NRN9
																NIFK	Q9BYG3			MRE11	P49959
																GTPBP4	Q9BZE4			CDK7	P50613
																WDR12	Q9GZL7			CDK9	P50750
																DDX24	Q9GZR7			CCT4	P50991
																LSG1	Q9H089			CLCN5	P51795
																NAT10	Q9H0A0			VCP	P55072
																XRN2	Q9H0D6			PSMA6	P60900
																DDX47	Q9H0S4			PSMC1	P62191
																MTG2	Q9H4K7			SNRPF	P62306
																HEATR1	Q9H583			LSM6	P62312
																NOL6	Q9H6R4			PSMC6	P62333
																RPF2	Q9H7B2			EIF5A	P63241
																DDX31	Q9H8H2			ACTG1	P63261
																RPF1	Q9H9Y2			EEF1A1	P68104
																NOP10	Q9NPE3			NTHL1	P78549
																PPAN-P2RY11	Q9NQ55			EEF1A2	Q05639
																DROSHA	Q9NRR4			NSUN2	Q08J23
																PNO1	Q9NRX1			SMC5	Q8IY18
																MDN1	Q9NU22			COPS5	Q92905
																DCAF13	Q9NV06			SRPK1	Q96SB4
																IMP3	Q9NV31			PHB2	Q99623
																DDX18	Q9NVP1			PUS3	Q9BZE2
																SDAD1	Q9NVU7			POLR2J3	Q9H1A7
																NLE1	Q9NVX2			FARSB	Q9NSD9
																RBM28	Q9NW13			ATAD3A	Q9NVI7
																DDX56	Q9NY93			DNAJC8	O75937
																UTP6	Q9NYH9			PABPC1	P11940
																NOP53	Q9NZM5			PPIB	P23284
																ABCF2	Q9UG63			ALDH3A1	P30838
																TSR3	Q9UJK0			MAT2A	P31153
																DBR1	Q9UK59			TUFM	P49411
																MRTO4	Q9UKD2			SUB1	P53999
																ABT1	Q9ULW3			DHX8	Q14562
																NOB1	Q9ULX3			DDX1	Q92499
																DUSP12	Q9UNI6			MRPL34	Q9BQ48
																DIMT1	Q9UNQ2			C12orf65	Q9H3J6
																WDR3	Q9UNX4			SIRT7	Q9NRC8
																NIP7	Q9Y221			PC	P11498
																RCL1	Q9Y2P8			RFC4	P35249
																DDX52	Q9Y2R4			HSPA9	P38646
																FCF1	Q9Y324			RFC3	P40938
																UTP11	Q9Y3A2			EIF2S3	P41091
																SBDS	Q9Y3A5			SLC7A2	P52569
																REXO2	Q9Y3B8			PRDX1	Q06830
																AK6	Q9Y3D8			XPO5	Q9HAV4
																NOC2L	Q9Y3T9
																RBM19	Q9Y4C8
																LAS1L	Q9Y4W2
																UTP18	Q9Y5J1
																DDX49	Q9Y6V7
																KPNA3	O00505
																CSNK1D	P48730
																CSNK1E	P49674
																RACK1	P63244
																EXOSC10	Q01780
																EXOSC9	Q06265
																SETX	Q7Z333
																NSUN5	Q96P11
																ESF1	Q9H501
																EXOSC5	Q9NQT4
																NHP2	Q9NX24
																GAR1	Q9NY12
																EXOSC1	Q9Y3B2
																FBL	P22087
																SNU13	P55769
																UBE2I	P63279
																AAMP	Q13685
																EXOSC2	Q13868
																SKIV2L	Q15477
																SPOUT1	Q5T280
																EXOSC3	Q9NQT5
																RSL24D1	Q9UHA3
																NOP58	Q9Y2X3
																SRSF3	P84103
																RBM23	Q86U06
																PDCD2L	Q9BRP1
																AATF	Q9NY61
																RUVBL2	Q9Y230
																RUVBL1	Q9Y265
																ZNHIT6	Q9NWK9
																NOM1	Q5C9Z4

## Sheet: S5. Phylostratigraphy
Supplementary Table S5: Phylostratigraphy
Description: Phylostratigraphy of the 303 RBFeuk set based on the data shown in Figure 2A filtered at varying levels of stringency. All: The phylostratigraphy based on the unfiltered data; Abund: An RBF was only considered present in a supertaxon, if an ortholog was detected in at least half of the subsumed species; Abund.+FAS: An RBF was only then considered present in a supertaxon when the abun…
ALL									Abundance 0.5									Abundance 0.5 + FAS
Metazoa (1)	fungi (26)	opisthokonta (8)	unikonta (1)	LECA (100)	Archaea (74)	LUCA (82)	Bacteria (11)		Metazoa (3)	fungi (31)	opisthokonta (15)	unikonta (3)	LECA (145)	Archaea (40)	LUCA (28)	Bacteria (38)		Metazoa (12)	fungi (76)	opisthokonta (21)	unikonta (6)	LECA (146)	Archaea (22)	LUCA (10)	Bacteria (10)
ILF2	ALB1	BUD21	TMA16	AIR1	BMS1	ACL4	DHR2		ILF2	ALB1	AIR1	RRP14	AFG2	EMG1	ARB1	ACL4		ERI1	AIR1	AFG2	ACL4	ARX1	CBF5	CFD1	ARB1
	BMT6	LRP1		AIR2	BRX1	AFG2	MRD1		ILF3	BMT6	AIR2	SRD1	ARX1	FAP7	BUD23	CIA1		EXOSC6	AIR2	BMT2	LAS1	BCD1	DBP3	DBP8	DBP5
	CGR1	NPL3		ARX1	CSL4	ARB1	NAR1		NKRF	BUD21	BMT2	TMA16	BCD1	KRE33	CBF5	CKA1		FDXACB1	ALB1	BMT5	RAI1	BCP1	EMG1	DIM1	FAL1
	CMS1	RRP15		BCD1	DBP7	BUD23	NOP12			CGR1	EFG1		BCP1	KRR1	CFD1	CKA2		ILF2	BMT6	EFG1	REX2	BFR2	FAP7	NBP35	HSP82
	ECM1	RRP17		BCP1	DBP9	CBF5	NOP13			CMS1	NOP53		BFR2	MRT4	DBP2	DBP10		ILF3	BRX1	GSP1	RRP3	BMS1	MRT4	RCL1	NOP15
	FAF1	URB1		BFR2	DRS2	CFD1	NOP15			ECM1	NOP6		BMS1	NHP2	DBP3	DBP6		ISG20L2	BUD21	KAP114	SEN1	BUD20	RIO2	RRP46	NOP2
	HCR1	NOL11		BMT2	EMG1	CIA1	NOP4			FAF1	NPL3		BMT5	NOG1	DBP5	DHR2		LRRC47	CGR1	KAP123		BUD23	RLI1	SKI6	PUS7
	LOC1	ZCCHC4		BMT5	FAP7	CKA1	PRP43			FYV7	NSA1		BRX1	NOP1	DBP8	DIP2		NOL11	CMS1	MAK11		CIA1	RPA190	EXOSC8	RNT1
	MPP6			BUD20	FCF1	CKA2	REX2			HCR1	RRP17		BUD20	NOP56	DIM1	DRS1		PARN	CSL4	NAF1		CIC1	RPB11	METTL5	SAM2
	MTR2			CIC1	GAR1	DBP10	ERI1			LOC1	SQT1		CIC1	NOP58	DIS3	ECM16		TMA16	DBP9	NHP2		CKA1	RRP45	PIN4	TAH1
	NOP19			CKB1	GRC3	DBP2	FDXACB1			LRP1	TMA23		CKB1	PNO1	FAL1	ERB1		ZCCHC4	ECM1	NOP53		CKA2	RVB2
	POP3			CKB2	GSP1	DBP3				MPP6	URB1		CKB2	RIA1	MDN1	HAS1			ENP2	NSR1		CKB1	SDO1
	POP6			CRM1	GSP2	DBP5				MTR2	UTP5		CRM1	RIO1	MTR4	HCA4			ESF2	PIH1		CKB2	SNU13
	POP7			EBP2	IMP4	DBP6				NOP19	NOL11		CSL4	RIO2	NBP35	HSP82			FAF1	RIX7		CRM1	SSA2
	POP8			EFG1	KAP95	DBP8				NOP8	ZCCHC4		DBP7	RLP24	NOG2	MAK11			FYV7	RNA1		DBP10	SSA4
	RIX1			ENP1	KRR1	DIM1				POP3			DBP9	RLP7	NOP2	MRD1			HCR1	RRP17		DBP2	SSB2
	RMP1			ENP2	MAK16	DIP2				POP6			DRS2	RPA190	PUS7	NAR1			HIT1	RRP36		DBP6	TIF6
	RRP43			ESF1	MAK5	DIS3				POP7			EBP2	RPB11	RCL1	NOP13			HRR25	TGS1		DBP7	UBA2
	RSA1			ESF2	MRT4	DRS1				POP8			ENP1	RPB5	RLI1	NOP15			IMP4	YCR087C-A		DHR2	YGR283C
	RSA3			FCF2	MTR3	ECM16				RIX1			ENP2	RPO21	RRP3	NSR1			IPI3	RPP25		DIP2	EXOSC7
	SLX9			FYV7	NAF1	ERB1				RMP1			ESF1	RRP4	RRP46	NUG1			LOC1	XPO5		DIS3	PA2G4
	SNM1			HIT1	NAN1	FAL1				RRP15			ESF2	RRP45	RRP5	PRP43			LRP1			DRS1	RIOK3
	SYO1			IMP3	NIP7	HAS1				RRP43			FCF1	RVB2	RSA4	PWP2			MAK5			DRS2
	URB2			IPI1	NMD3	HCA4				RSA1			FCF2	SDO1	SKI6	REX2			MEX67			EBP2
	UTP8			KAP104	NOB1	HRR25				RSA3			GAR1	SNU13	DDX21	RNT1			MPP6			ECM16
	UTP9			KAP114	NOP1	HSP82				SLX9			GRC3	SPB1	EXOSC8	ROK1			MTR2			ENP1
				KAP123	NOP10	IPI3				SNM1			GSP1	SPB4	METTL5	RRB1			NAN1			ERB1
				KRI1	NOP56	JJJ1				SYO1			GSP2	SSA1	PIN4	RRP6			NGL2			ESF1
				LAS1	NOP58	KRE33				URB2			HIT1	SSA2		RVB1			NMD5			FCF1
				LCP5	NSA2	LSG1				UTP8			HRR25	SSA3		SAM2			NOP13			FCF2
				LTV1	PAP2	MAK11				UTP9			IMP3	SSA4		SEN1			NOP16			GAR1
				MAK21	PNO1	MDN1							IMP4	SSB2		TAH1			NOP19			GRC3
				MEX67	POP4	MTR4							IPI1	TIF6		UTP13			NOP6			GSP2
				MPP10	POP5	NBP35							IPI3	TSR3		UTP15			NOP8			HAS1
				NAP1	PSE1	NHP2							JJJ1	UBA2		YAR1			NOP9			HCA4
				NGL2	PWP1	NOG1							KAP104	YGR283C		YTM1			NPL3			IMP3
				NMD5	RIA1	NOG2							KAP114	EXOSC6		LRRC47			NSA1			IPI1
				NOC2	RIO2	NOP2							KAP123	EXOSC7		ERI1			POP3			JJJ1
				NOC3	RLP24	NSR1							KAP95	PA2G4					POP6			KAP104
				NOC4	RLP7	NUG1							KRI1	RIOK3					POP7			KAP95
				NOP14	RPA135	PUS7							LAS1						POP8			KRE33
				NOP16	RPA190	PWP2							LCP5						PXR1			KRI1
				NOP53	RPB11	RCL1							LSG1						RAT1			KRR1
				NOP6	RPB5	RCM1							LTV1						RCM1			LCP5
				NOP7	RPF1	REX4							MAK16						RIX1			LSG1
				NOP8	RPO21	RIO1							MAK21						RKM2			LTV1
				NOP9	RRP36	RIX7							MAK5						RLP7			MAK16
				NSA1	RRP4	RLI1							MEX67						RMP1			MAK21
				PIH1	RRP40	RNT1							MPP10						RRP12			MDN1
				POP1	RRP45	ROK1							MTR3						RRP14			MPP10
				PUF6	RRP8	RRB1							NAF1						RRP15			MRD1
				PXR1	RRP9	RRP3							NAN1						RRP42			MTR3
				RAI1	RVB2	RRP46							NAP1						RRP43			MTR4
				RAT1	SDO1	RRP5							NGL2						RRP5			NAP1
				REH1	SOF1	RRP6							NIP7						RSA1			NAR1
				REI1	SQT1	RSA4							NMD3						RSA3			NIP7
				RKM2	TGS1	RVB1							NMD5						RSP5			NMD3
				RNA1	TIF6	SAM2							NOB1						SGD1			NOB1
				RNH70	TRF5	SEN1							NOC2						SLX9			NOC2
				RPB8	TRM112	SKI6							NOC3						SNM1			NOC3
				RPF2	TSR3	SNU13							NOC4						SQS1			NOC4
				RPP1	UBA2	SPB1							NOP10						SQT1			NOG1
				RRP1	UBC9	SPB4							NOP12						SRD1			NOG2
				RRP12	UTP18	SSA1							NOP14						SYO1			NOP1
				RRP14	UTP21	SSA2							NOP16						TMA23			NOP10
				RRP42	UTP23	SSA3							NOP4						TSR4			NOP12
				RRP7	UTP6	SSA4							NOP7						ULP1			NOP14
				RRS1	UTP7	SSB2							NOP9						URB1			NOP4
				RSP5	YGR283C	TAH1							NSA2						URB2			NOP56
				SAS10	YMR310C	UTP13							PAP2						UTP18			NOP58
				SDA1	EIF1AD	UTP15							PIH1						UTP20			NOP7
				SGD1	EXOSC7	YAR1							POP1						UTP5			NSA2
				SHQ1	ILF3	YTM1							POP4						UTP8			NUG1
				SMT3	PA2G4	YVH1							POP5						UTP9			PAP2
				SQS1		DDX21							PSE1						XRN1			PNO1
				SRD1		EXOSC6							PUF6						YAR1			POP1
				SSF1		EXOSC8							PWP1									POP4
				SSF2		ISG20L2							PXR1									POP5
				SXM1		LRRC47							RAI1									PRP43
				TMA23		METTL5							RAT1									PSE1
				TSR1		PIN4							RCM1									PUF6
				TSR2		RIOK3							REH1									PWP1
				TSR4									REI1									PWP2
				ULP1									REX4									REH1
				UTP10									RIX7									REI1
				UTP11									RKM2									REX4
				UTP14									RNA1									RIA1
				UTP20									RNH70									RIO1
				UTP22									RPA135									RLP24
				UTP25									RPB8									RNH70
				UTP30									RPF1									ROK1
				UTP4									RPF2									RPA135
				UTP5									RPP1									RPB5
				XRN1									RRP1									RPB8
				YCR087C-A									RRP12									RPF1
				NGDN									RRP36									RPF2
				NKRF									RRP40									RPO21
				PARN									RRP42									RPP1
				RPP25									RRP7									RRB1
				XPO5									RRP8									RRP1
													RRP9									RRP4
													RRS1									RRP40
													RSP5									RRP6
													SAS10									RRP7
													SDA1									RRP8
													SGD1									RRP9
													SHQ1									RRS1
													SMT3									RSA4
													SOF1									RVB1
													SQS1									SAS10
													SSF1									SDA1
													SSF2									SHQ1
													SXM1									SMT3
													TGS1									SOF1
													TRF5									SPB1
													TRM112									SPB4
													TSR1									SSA1
													TSR2									SSA3
													TSR4									SSF1
													UBC9									SSF2
													ULP1									SXM1
													UTP10									TRF5
													UTP11									TRM112
													UTP14									TSR1
													UTP18									TSR2
													UTP20									TSR3
													UTP21									UBC9
													UTP22									UTP10
													UTP23									UTP11
													UTP25									UTP13
													UTP30									UTP14
													UTP4									UTP15
													UTP6									UTP21
													UTP7									UTP22
													XRN1									UTP23
													YCR087C-A									UTP25
													YMR310C									UTP30
													YVH1									UTP4
													EIF1AD									UTP6
													FDXACB1									UTP7
													ISG20L2									YMR310C
													NGDN									YTM1
													PARN									YVH1
													RPP25									DDX21
													XPO5									EIF1AD
																						NGDN

## Sheet: S6. Traceability
Supplementary Table S6: Traceability indices of 278 S. cerevisiae proteins in 232 representative species.
Description: Traceability indices of the yeast RBFs were extracted from Supplementary Table S2 (Jain et al. 2019). The Traceability has been calculated for 232 species and the Mean value for the eukaryotic and prokaryotic domains are listed in the last columns.Two Proteins (KRE33 and YCR087-C) were not found in the table.
Protein Name	SACCHAROMYCES_CEREVISIAE	ASHBYA_GOSSYPII	KLUYVEROMYCES_LACTIS	YARROWIA_LIPOLYTICA	LODDEROMYCES_ELONGISPORUS	CANDIDA_ALBICANS	DEBARYOMYCES_HANSENII	PICHIA_STIPITIS	TUBER_MELANOSPORUM	SCLEROTINIA_SCLEROTIORUM	VERTICILLIUM_DAHLIAE_VDLS.17	NECTRIA_HAEMATOCOCCA_MPVI	FUSARIUM_GRAMINEARUM_PH1	MAGNAPORTHE_GRISEA	THIELAVIA_TERRESTRIS	NEUROSPORA_CRASSA	CRYPHONECTRIA_PARASITICA	ASPERGILLUS_FUMIGATUS	PENICILLIUM_CHRYSOGENUM	LASALLIA_PUSTULATA	COCHLIOBOLUS_LUNATUS_M118	LEPTOSPHAERIA_MACULANS	SCHIZOSACCHAROMYCES_POMBE	PUCCINIA_GRAMINIS_F._SP._TRITICI	USTILAGO_MAYDIS	LACCARIA_BICOLOR	COPRINOPSIS_CINEREA	SCHIZOPHYLLUM_COMMUNE	HETEROBASIDION_ANNOSUM	POSTIA_PLACENTA	PHANEROCHAETE_CHRYSOSPORIUM	TREMELLA_MESENTERICA	CRYPTOCOCCUS_NEOFORMANS_VAR._NEOFORMANS	BATRACHOCHYTRIUM_DENDROBATIDIS	SPIZELLOMYCES_PUNCTATUS	ANTONOSPORA_LOCUSTAE	NOSEMA_CERANAE	ENTEROCYTOZOON_BIENEUSI_H348	ENCEPHALITOZOON_CUNICULI	RHIZOPUS_ORYZAE	MUCOR_CIRCINELLOIDES	PHYCOMYCES_BLAKESLEEANUS	CAPSASPORA_OWCZARZAKI	MONOSIGA_BREVICOLLIS	AMPHIMEDON_QUEENSLANDICA	TRICHOPLAX_ADHAERENS	NEMATOSTELLA_VECTENSIS	GASTEROSTEUS_ACULEATUS	TETRAODON_NIGROVIRIDIS
DIM1	1	0.9933	0.9934	0.9917	0.9921	0.9921	0.9915	0.9922	0.9915	0.9912	0.9913	0.9912	0.9912	0.9913	0.9914	0.9914	0.9913	0.9913	0.9913	0.9913	0.9912	0.9913	0.9911	0.9909	0.9908	0.9912	0.9908	0.9911	0.9912	0.9909	0.9914	0.991	0.991	0.9911	0.991	0.99	0.9901	0.9896	0.9902	0.9918	0.9915	0.9915	0.9908	0.9907	0.9906	0.9906	0.9909	0.9907	0.9905
ECM1	1	0.9181	0.9212	0.8385	0.8606	0.8592	0.8238	0.8645	0.8213	0.8071	0.809	0.8045	0.8033	0.8091	0.8186	0.8173	0.8117	0.8115	0.8089	0.8132	0.802	0.8094	0.7953	0.7871	0.7783	0.8017	0.7768	0.798	0.8058	0.7849	0.8207	0.7886	0.7901	0.7993	0.789	0.7207	0.7233	0.6904	0.7335	0.8436	0.8244	0.8266	0.7744	0.7674	0.7646	0.7621	0.7868	0.7701	0.7532
POP5	1	0.9591	0.9604	0.9294	0.9375	0.937	0.9241	0.9389	0.9232	0.918	0.9187	0.9171	0.9166	0.9187	0.9222	0.9217	0.9197	0.9196	0.9187	0.9202	0.9162	0.9188	0.9137	0.9107	0.9075	0.9161	0.907	0.9147	0.9175	0.9099	0.9229	0.9113	0.9118	0.9152	0.9114	0.8862	0.8872	0.8746	0.891	0.9313	0.9243	0.9251	0.9061	0.9035	0.9025	0.9016	0.9106	0.9045	0.8983
MAK16	1	0.9825	0.9828	0.978	0.9791	0.979	0.9773	0.9793	0.9771	0.9765	0.9766	0.9764	0.9763	0.9766	0.977	0.977	0.9767	0.9767	0.9766	0.9768	0.9763	0.9766	0.976	0.9756	0.9752	0.9762	0.9751	0.9761	0.9764	0.9755	0.9771	0.9757	0.9757	0.9761	0.9757	0.9728	0.9729	0.9716	0.9733	0.9782	0.9773	0.9774	0.975	0.9747	0.9746	0.9745	0.9756	0.9749	0.9741
DRS2	1	0.9964	0.9965	0.9958	0.9959	0.9959	0.9957	0.996	0.9957	0.9956	0.9956	0.9956	0.9955	0.9956	0.9956	0.9956	0.9956	0.9956	0.9956	0.9956	0.9955	0.9956	0.9955	0.9954	0.9954	0.9955	0.9954	0.9955	0.9956	0.9954	0.9957	0.9955	0.9955	0.9955	0.9955	0.9951	0.9951	0.9949	0.9951	0.9958	0.9957	0.9957	0.9954	0.9953	0.9953	0.9953	0.9954	0.9953	0.9952
SSA3	1	0.9995	0.9995	0.9994	0.9995	0.9995	0.9994	0.9995	0.9994	0.9994	0.9994	0.9994	0.9994	0.9994	0.9994	0.9994	0.9994	0.9994	0.9994	0.9994	0.9994	0.9994	0.9994	0.9994	0.9994	0.9994	0.9994	0.9994	0.9994	0.9994	0.9994	0.9994	0.9994	0.9994	0.9994	0.9993	0.9993	0.9993	0.9993	0.9994	0.9994	0.9994	0.9994	0.9994	0.9994	0.9994	0.9994	0.9994	0.9994
UTP20	1	0.9598	0.9603	0.9487	0.9515	0.9513	0.947	0.9519	0.9468	0.9452	0.9454	0.9449	0.9448	0.9454	0.9465	0.9463	0.9457	0.9457	0.9454	0.9458	0.9446	0.9454	0.9439	0.943	0.9421	0.9446	0.9419	0.9442	0.945	0.9428	0.9467	0.9432	0.9433	0.9443	0.9432	0.9363	0.9366	0.9334	0.9376	0.9494	0.9471	0.9474	0.9417	0.941	0.9407	0.9404	0.943	0.9412	0.9395
POP8	1	0.0416	0.0511	0.0009	0.0021	0.002	0.0005	0.0025	0.0005	0.0003	0.0003	0.0003	0.0003	0.0003	0.0004	0.0004	0.0003	0.0003	0.0003	0.0004	0.0003	0.0003	0.0002	0.0002	0.0001	0.0002	0.0001	0.0002	0.0003	0.0001	0.0005	0.0002	0.0002	0.0002	0.0002	0	0	0	0	0.0011	0.0005	0.0006	0.0001	0	0	0	0.0002	0	0
SSA1	1	0.999	0.999	0.9988	0.9989	0.9988	0.9988	0.9989	0.9988	0.9987	0.9987	0.9987	0.9987	0.9987	0.9988	0.9988	0.9987	0.9987	0.9987	0.9987	0.9987	0.9987	0.9987	0.9987	0.9987	0.9987	0.9987	0.9987	0.9987	0.9987	0.9988	0.9987	0.9987	0.9987	0.9987	0.9986	0.9986	0.9985	0.9986	0.9988	0.9988	0.9988	0.9987	0.9987	0.9987	0.9987	0.9987	0.9987	0.9986
MAK5	1	0.9878	0.9881	0.982	0.9835	0.9834	0.9811	0.9838	0.9809	0.98	0.9801	0.9798	0.9797	0.9801	0.9807	0.9806	0.9803	0.9803	0.9801	0.9804	0.9796	0.9801	0.9792	0.9787	0.9781	0.9796	0.978	0.9794	0.9799	0.9785	0.9809	0.9788	0.9789	0.9795	0.9788	0.9745	0.9746	0.9725	0.9753	0.9824	0.9811	0.9812	0.9779	0.9774	0.9773	0.9771	0.9787	0.9776	0.9765
BMT2	1	0.985	0.9854	0.9776	0.9795	0.9794	0.9763	0.9799	0.9761	0.9749	0.9751	0.9747	0.9746	0.9751	0.9759	0.9758	0.9753	0.9753	0.9751	0.9754	0.9745	0.9751	0.9739	0.9733	0.9725	0.9745	0.9724	0.9742	0.9748	0.9731	0.9761	0.9734	0.9735	0.9743	0.9734	0.9678	0.968	0.9653	0.9688	0.978	0.9764	0.9766	0.9722	0.9716	0.9714	0.9712	0.9732	0.9719	0.9705
RPB5	1	0.9815	0.9818	0.9758	0.9772	0.9772	0.9749	0.9775	0.9748	0.9739	0.974	0.9738	0.9737	0.974	0.9746	0.9745	0.9742	0.9742	0.974	0.9743	0.9736	0.9741	0.9732	0.9728	0.9723	0.9736	0.9722	0.9734	0.9739	0.9727	0.9747	0.9729	0.9729	0.9735	0.9729	0.9691	0.9693	0.9675	0.9698	0.9761	0.975	0.9751	0.9721	0.9717	0.9715	0.9714	0.9728	0.9718	0.9709
POP7	1	0.9311	0.9327	0.8965	0.9055	0.9049	0.8908	0.9071	0.8898	0.8844	0.8851	0.8834	0.8829	0.8851	0.8888	0.8883	0.8861	0.8861	0.8851	0.8867	0.8825	0.8853	0.8799	0.8768	0.8736	0.8824	0.873	0.8809	0.8839	0.8761	0.8896	0.8774	0.878	0.8814	0.8776	0.8526	0.8535	0.8417	0.8572	0.8986	0.891	0.8919	0.8721	0.8696	0.8685	0.8676	0.8768	0.8706	0.8644
ENP1	1	0.9945	0.9946	0.993	0.9933	0.9933	0.9927	0.9934	0.9927	0.9924	0.9925	0.9924	0.9924	0.9925	0.9926	0.9926	0.9925	0.9925	0.9925	0.9925	0.9923	0.9925	0.9922	0.9921	0.992	0.9923	0.992	0.9923	0.9924	0.9921	0.9927	0.9921	0.9922	0.9923	0.9921	0.9911	0.9912	0.9907	0.9913	0.993	0.9927	0.9928	0.9919	0.9918	0.9918	0.9917	0.9921	0.9919	0.9916
POP4	1	0.9262	0.9274	0.901	0.9073	0.9069	0.897	0.9084	0.8964	0.8927	0.8932	0.892	0.8917	0.8932	0.8957	0.8953	0.8939	0.8938	0.8931	0.8942	0.8914	0.8933	0.8897	0.8876	0.8854	0.8913	0.8851	0.8903	0.8923	0.8871	0.8962	0.888	0.8884	0.8907	0.8881	0.8717	0.8723	0.8648	0.8747	0.9024	0.8972	0.8978	0.8845	0.8828	0.8821	0.8815	0.8875	0.8834	0.8794
REI1	1	0.9818	0.9825	0.9665	0.9708	0.9705	0.9637	0.9716	0.9632	0.9604	0.9607	0.9598	0.9596	0.9607	0.9626	0.9624	0.9613	0.9612	0.9607	0.9616	0.9593	0.9608	0.958	0.9563	0.9545	0.9593	0.9542	0.9585	0.9601	0.9559	0.963	0.9566	0.9569	0.9588	0.9567	0.9423	0.9429	0.9355	0.9451	0.9675	0.9638	0.9642	0.9537	0.9523	0.9517	0.9512	0.9563	0.9528	0.9493
KRR1	1	0.9998	0.9998	0.9994	0.9996	0.9996	0.9994	0.9996	0.9993	0.9993	0.9993	0.9992	0.9992	0.9993	0.9993	0.9993	0.9993	0.9993	0.9993	0.9993	0.9992	0.9993	0.9992	0.9991	0.999	0.9992	0.999	0.9992	0.9992	0.9991	0.9993	0.9991	0.9991	0.9992	0.9991	0.9985	0.9986	0.9982	0.9987	0.9995	0.9994	0.9994	0.999	0.999	0.9989	0.9989	0.9991	0.999	0.9988
SPB1	1	0.9911	0.9912	0.9886	0.9892	0.9892	0.9882	0.9893	0.9882	0.9878	0.9878	0.9877	0.9877	0.9878	0.9881	0.988	0.9879	0.9879	0.9878	0.9879	0.9877	0.9879	0.9875	0.9873	0.9871	0.9877	0.9871	0.9876	0.9878	0.9873	0.9881	0.9873	0.9874	0.9876	0.9874	0.9858	0.9858	0.9851	0.9861	0.9887	0.9882	0.9883	0.987	0.9868	0.9868	0.9867	0.9873	0.9869	0.9865
RRP7	1	0.9336	0.9348	0.907	0.9138	0.9133	0.9027	0.915	0.902	0.898	0.8985	0.8973	0.897	0.8986	0.9013	0.9009	0.8993	0.8993	0.8985	0.8997	0.8966	0.8986	0.8947	0.8925	0.8901	0.8965	0.8897	0.8955	0.8977	0.8919	0.9019	0.8929	0.8933	0.8958	0.893	0.875	0.8756	0.8672	0.8783	0.9085	0.9029	0.9036	0.8891	0.8872	0.8865	0.8858	0.8924	0.8879	0.8834
SRD1	1	0.8848	0.8892	0.7762	0.8058	0.8039	0.7569	0.811	0.7536	0.7352	0.7376	0.7318	0.7302	0.7377	0.7501	0.7484	0.741	0.7409	0.7375	0.743	0.7286	0.7381	0.7199	0.7095	0.6984	0.7282	0.6965	0.7234	0.7335	0.7068	0.7528	0.7114	0.7134	0.7251	0.7119	0.6276	0.6306	0.5916	0.643	0.783	0.7577	0.7606	0.6934	0.6847	0.6812	0.6781	0.7092	0.688	0.667
RRP43	1	0.9751	0.9768	0.911	0.9327	0.9314	0.895	0.9361	0.8922	0.8754	0.8777	0.8722	0.8707	0.8778	0.8891	0.8876	0.8809	0.8807	0.8776	0.8827	0.8691	0.8781	0.8605	0.8498	0.838	0.8688	0.8359	0.864	0.8738	0.847	0.8915	0.8518	0.8539	0.8656	0.8524	0.7515	0.7556	0.701	0.7719	0.9163	0.8957	0.8982	0.8325	0.8227	0.8187	0.8152	0.8495	0.8265	0.802
BUD23	1	0.9868	0.987	0.9827	0.9838	0.9837	0.9821	0.9839	0.982	0.9814	0.9815	0.9813	0.9812	0.9815	0.9819	0.9818	0.9816	0.9816	0.9815	0.9817	0.9812	0.9815	0.9809	0.9806	0.9802	0.9812	0.9802	0.981	0.9813	0.9805	0.982	0.9806	0.9807	0.9811	0.9807	0.978	0.9781	0.9769	0.9785	0.983	0.9821	0.9822	0.9801	0.9798	0.9797	0.9796	0.9806	0.9799	0.9792
PWP2	1	0.9965	0.9965	0.9943	0.9949	0.9948	0.9939	0.995	0.9939	0.9935	0.9935	0.9934	0.9934	0.9935	0.9938	0.9938	0.9936	0.9936	0.9935	0.9936	0.9934	0.9935	0.9932	0.993	0.9927	0.9934	0.9927	0.9933	0.9935	0.9929	0.9938	0.993	0.9931	0.9933	0.993	0.9912	0.9913	0.9904	0.9916	0.9944	0.9939	0.994	0.9926	0.9925	0.9924	0.9923	0.993	0.9925	0.9921
TAH1	1	0.8441	0.852	0.6413	0.6966	0.693	0.606	0.7064	0.6001	0.5672	0.5716	0.5614	0.5586	0.5717	0.5938	0.5907	0.5776	0.5774	0.5713	0.5811	0.5557	0.5724	0.5408	0.523	0.5045	0.5551	0.5013	0.5468	0.5643	0.5184	0.5986	0.5262	0.5296	0.5496	0.5271	0.3953	0.3996	0.3462	0.4176	0.6539	0.6075	0.6127	0.4963	0.4821	0.4765	0.4716	0.5225	0.4875	0.4541
RSA4	1	0.9896	0.9897	0.9871	0.9877	0.9877	0.9867	0.9878	0.9867	0.9863	0.9864	0.9862	0.9862	0.9864	0.9866	0.9866	0.9864	0.9864	0.9864	0.9865	0.9862	0.9864	0.986	0.9858	0.9856	0.9862	0.9856	0.9861	0.9863	0.9858	0.9866	0.9859	0.9859	0.9861	0.9859	0.9843	0.9844	0.9837	0.9846	0.9872	0.9867	0.9868	0.9855	0.9854	0.9853	0.9853	0.9858	0.9854	0.9851
NOP6	1	0.9398	0.9437	0.8104	0.8513	0.8488	0.7819	0.8581	0.7769	0.7484	0.7522	0.7431	0.7406	0.7524	0.7716	0.769	0.7576	0.7574	0.752	0.7607	0.7379	0.753	0.7241	0.7071	0.6888	0.7374	0.6856	0.7297	0.7457	0.7026	0.7757	0.7102	0.7135	0.7323	0.7111	0.5688	0.574	0.5077	0.5951	0.8202	0.7831	0.7874	0.6805	0.666	0.6601	0.6549	0.7066	0.6715	0.6362
NHP2	1	0.9636	0.9643	0.949	0.9527	0.9525	0.9466	0.9534	0.9462	0.944	0.9443	0.9436	0.9434	0.9443	0.9458	0.9456	0.9447	0.9447	0.9443	0.9449	0.9432	0.9443	0.9421	0.9409	0.9395	0.9431	0.9393	0.9426	0.9438	0.9405	0.9461	0.9411	0.9413	0.9428	0.9412	0.931	0.9314	0.9265	0.9329	0.9498	0.9467	0.9471	0.9389	0.9379	0.9375	0.9371	0.9408	0.9383	0.9358
KAP104	1	0.9956	0.9958	0.9887	0.9908	0.9907	0.9872	0.9912	0.9869	0.9853	0.9855	0.985	0.9849	0.9856	0.9866	0.9865	0.9858	0.9858	0.9855	0.986	0.9847	0.9856	0.984	0.983	0.9819	0.9847	0.9817	0.9843	0.9852	0.9827	0.9868	0.9831	0.9833	0.9844	0.9832	0.6603	0.5449	0.6356	0.9757	0.9892	0.9872	0.9875	0.9814	0.9805	0.9801	0.9798	0.9829	0.9808	0.9786
AIR2	1	0.9102	0.9121	0.8685	0.8792	0.8785	0.8617	0.8811	0.8606	0.8542	0.855	0.853	0.8525	0.855	0.8594	0.8587	0.8562	0.8561	0.855	0.8569	0.8519	0.8552	0.8489	0.8453	0.8416	0.8518	0.8409	0.8501	0.8536	0.8444	0.8603	0.846	0.8467	0.8507	0.8462	0.5389	0.4839	0.5266	0.8226	0.8709	0.862	0.863	0.8399	0.8369	0.8357	0.8347	0.8452	0.838	0.8309
FAP7	1	0.9881	0.9883	0.9834	0.9846	0.9845	0.9827	0.9848	0.9825	0.9818	0.9819	0.9817	0.9816	0.9819	0.9824	0.9823	0.982	0.982	0.9819	0.9821	0.9815	0.9819	0.9812	0.9808	0.9804	0.9815	0.9803	0.9813	0.9817	0.9807	0.9825	0.9809	0.981	0.9814	0.9809	0.9776	0.9777	0.9761	0.9782	0.9837	0.9827	0.9828	0.9802	0.9798	0.9797	0.9796	0.9808	0.98	0.9792
SAS10	1	0.9566	0.9582	0.9127	0.9252	0.9244	0.9043	0.9273	0.9028	0.8945	0.8956	0.893	0.8923	0.8957	0.9013	0.9005	0.8972	0.8971	0.8956	0.8981	0.8915	0.8959	0.8875	0.8826	0.8774	0.8914	0.8765	0.8891	0.8938	0.8814	0.9024	0.8835	0.8845	0.8899	0.8838	0.8416	0.8432	0.8218	0.8497	0.9156	0.9046	0.9059	0.875	0.8708	0.869	0.8675	0.8825	0.8724	0.862
NOP14	1	0.9907	0.9909	0.9859	0.9872	0.9871	0.9851	0.9874	0.985	0.9842	0.9843	0.984	0.984	0.9843	0.9848	0.9847	0.9844	0.9844	0.9843	0.9845	0.9839	0.9843	0.9835	0.9831	0.9826	0.9839	0.9825	0.9837	0.9841	0.983	0.9849	0.9832	0.9833	0.9838	0.9832	0.9795	0.9797	0.9779	0.9802	0.9862	0.9851	0.9853	0.9824	0.982	0.9819	0.9818	0.9831	0.9822	0.9813
RPO21	1	1	1	1	1	1	1	1	1	1	1	1	1	1	1	1	1	1	1	1	1	1	1	1	1	1	1	1	1	1	1	1	1	1	1	1	1	1	1	1	1	1	1	1	1	1	1	1	1
RRP42	1	0.9839	0.9847	0.9623	0.9689	0.9684	0.9578	0.9699	0.957	0.9524	0.953	0.9515	0.9511	0.953	0.9561	0.9557	0.9539	0.9538	0.953	0.9544	0.9507	0.9531	0.9484	0.9456	0.9425	0.9506	0.9419	0.9493	0.9519	0.9448	0.9568	0.9461	0.9466	0.9497	0.9462	0.9203	0.9214	0.9073	0.9255	0.9639	0.958	0.9587	0.941	0.9385	0.9375	0.9366	0.9455	0.9395	0.9332
UBC9	1	0.998	0.998	0.9975	0.9976	0.9976	0.9974	0.9976	0.9974	0.9973	0.9974	0.9973	0.9973	0.9974	0.9974	0.9974	0.9974	0.9974	0.9974	0.9974	0.9973	0.9974	0.9973	0.9973	0.9972	0.9973	0.9972	0.9973	0.9973	0.9972	0.9974	0.9973	0.9973	0.9973	0.9973	0.997	0.997	0.9968	0.997	0.9975	0.9974	0.9974	0.9972	0.9972	0.9972	0.9971	0.9973	0.9972	0.9971
SYO1	1	0.8874	0.9069	0.1468	0.2898	0.2778	0.0928	0.324	0.0859	0.0556	0.0589	0.0515	0.0496	0.059	0.0791	0.0759	0.0639	0.0636	0.0587	0.0669	0.0477	0.0596	0.0391	0.0308	0.024	0.0474	0.023	0.0424	0.0535	0.029	0.0842	0.0322	0.0337	0.044	0.0326	0.0053	0.0056	0.0026	0.0073	0.1724	0.0946	0.1013	0.0215	0.0178	0.0164	0.0154	0.0306	0.0191	0.0121
TSR1	1	0.9788	0.979	0.9738	0.975	0.9749	0.973	0.9752	0.9729	0.9722	0.9723	0.9721	0.972	0.9723	0.9728	0.9727	0.9724	0.9724	0.9723	0.9725	0.972	0.9723	0.9717	0.9713	0.9709	0.972	0.9708	0.9718	0.9722	0.9712	0.9729	0.9713	0.9714	0.9718	0.9714	0.9683	0.9684	0.9671	0.9689	0.9741	0.9731	0.9732	0.9707	0.9704	0.9702	0.9701	0.9713	0.9705	0.9697
DBP10	1	0.9848	0.9851	0.9799	0.9812	0.9811	0.9792	0.9814	0.979	0.9783	0.9784	0.9782	0.9781	0.9784	0.9789	0.9788	0.9785	0.9785	0.9784	0.9786	0.978	0.9784	0.9777	0.9773	0.9769	0.978	0.9768	0.9778	0.9782	0.9772	0.979	0.9774	0.9774	0.9779	0.9774	0.9741	0.9743	0.9727	0.9747	0.9802	0.9792	0.9793	0.9767	0.9763	0.9762	0.9761	0.9773	0.9765	0.9757
NOP1	1	0.9722	0.9723	0.9699	0.9704	0.9704	0.9696	0.9705	0.9695	0.9692	0.9693	0.9692	0.9692	0.9693	0.9695	0.9694	0.9693	0.9693	0.9693	0.9694	0.9691	0.9693	0.969	0.9688	0.9687	0.9691	0.9687	0.9691	0.9692	0.9688	0.9695	0.9689	0.9689	0.9691	0.9689	0.9677	0.9677	0.9672	0.9679	0.97	0.9696	0.9696	0.9686	0.9685	0.9684	0.9684	0.9688	0.9685	0.9682
FAL1	1	1	1	1	1	1	1	1	1	1	1	1	1	1	1	1	1	1	1	1	1	1	1	1	1	1	1	1	1	1	1	1	1	1	1	1	1	1	1	1	1	1	1	1	1	1	1	1	1
MAK21	1	0.9759	0.9766	0.9607	0.9648	0.9645	0.958	0.9655	0.9576	0.955	0.9553	0.9545	0.9543	0.9553	0.9571	0.9568	0.9558	0.9558	0.9553	0.9561	0.954	0.9554	0.9528	0.9513	0.9497	0.954	0.9495	0.9533	0.9547	0.9509	0.9574	0.9516	0.9519	0.9535	0.9517	0.9391	0.9396	0.9334	0.9415	0.9616	0.9581	0.9585	0.949	0.9477	0.9472	0.9468	0.9513	0.9482	0.9451
RRP8	1	0.9889	0.9892	0.9837	0.9851	0.985	0.9829	0.9853	0.9827	0.9819	0.982	0.9817	0.9817	0.982	0.9825	0.9825	0.9821	0.9821	0.982	0.9822	0.9816	0.982	0.9812	0.9807	0.9802	0.9816	0.9801	0.9813	0.9818	0.9806	0.9827	0.9808	0.9809	0.9814	0.9808	0.977	0.9771	0.9752	0.9777	0.984	0.9829	0.983	0.98	0.9796	0.9794	0.9793	0.9807	0.9797	0.9788
RRP1	1	0.9494	0.9498	0.941	0.943	0.9428	0.9397	0.9433	0.9395	0.9384	0.9385	0.9382	0.9381	0.9385	0.9393	0.9392	0.9387	0.9387	0.9385	0.9389	0.938	0.9386	0.9375	0.9369	0.9362	0.938	0.9361	0.9377	0.9383	0.9367	0.9395	0.937	0.9371	0.9378	0.937	0.9322	0.9324	0.9302	0.9331	0.9414	0.9398	0.94	0.9359	0.9354	0.9352	0.935	0.9368	0.9356	0.9344
RLI1	1	1	1	1	1	1	1	1	1	1	1	1	1	1	1	1	1	1	1	1	1	1	1	1	1	1	1	1	1	1	1	1	1	1	1	1	1	1	1	1	1	1	1	1	1	1	1	1	1
ARX1	1	0.967	0.9691	0.8936	0.9176	0.9161	0.8764	0.9215	0.8733	0.8554	0.8579	0.8521	0.8505	0.858	0.87	0.8683	0.8613	0.8611	0.8577	0.8632	0.8488	0.8583	0.8399	0.8287	0.8165	0.8484	0.8143	0.8435	0.8538	0.8257	0.8725	0.8308	0.8329	0.8452	0.8314	0.7297	0.7337	0.6804	0.7498	0.8994	0.8771	0.8797	0.8109	0.8009	0.7968	0.7932	0.8284	0.8047	0.7799
ACL4	1	0.9759	0.9776	0.9138	0.9348	0.9336	0.8984	0.9382	0.8956	0.8794	0.8816	0.8763	0.8748	0.8817	0.8927	0.8912	0.8847	0.8845	0.8815	0.8864	0.8732	0.882	0.8649	0.8545	0.843	0.8729	0.841	0.8683	0.8778	0.8517	0.8949	0.8564	0.8584	0.8699	0.857	0.7587	0.7627	0.7091	0.7786	0.919	0.8991	0.9014	0.8377	0.8282	0.8243	0.8208	0.8542	0.8318	0.808
RVB1	1	1	1	1	1	1	1	1	1	1	1	1	1	1	1	1	1	1	1	1	1	1	1	1	1	1	1	1	1	1	1	1	1	1	1	1	1	1	1	1	1	1	1	1	1	1	1	1	1
RKM2	1	0.979	0.9814	0.8352	0.8932	0.8899	0.7894	0.9018	0.781	0.7313	0.7382	0.7219	0.7173	0.7384	0.772	0.7674	0.7476	0.7472	0.7377	0.753	0.7124	0.7395	0.6871	0.6555	0.6213	0.7115	0.6153	0.6974	0.7266	0.6472	0.779	0.6614	0.6674	0.7022	0.663	0.4032	0.412	0.3071	0.4486	0.8499	0.7914	0.7986	0.6057	0.5783	0.5673	0.5576	0.6546	0.5888	0.5227
CIA1	1	0.9947	0.9948	0.9923	0.9929	0.9929	0.9919	0.993	0.9918	0.9915	0.9915	0.9914	0.9914	0.9915	0.9918	0.9917	0.9916	0.9916	0.9915	0.9916	0.9913	0.9915	0.9912	0.9909	0.9907	0.9913	0.9907	0.9912	0.9914	0.9909	0.9918	0.991	0.991	0.9913	0.991	0.9892	0.9893	0.9884	0.9895	0.9925	0.9919	0.992	0.9906	0.9904	0.9904	0.9903	0.9909	0.9905	0.9901
RRP45	1	0.9963	0.9964	0.9924	0.9935	0.9935	0.9917	0.9937	0.9915	0.9908	0.9909	0.9906	0.9906	0.9909	0.9914	0.9913	0.991	0.991	0.9909	0.9911	0.9905	0.9909	0.9901	0.9897	0.9892	0.9905	0.9891	0.9903	0.9907	0.9895	0.9915	0.9898	0.9898	0.9903	0.9898	0.9857	0.9858	0.9836	0.9865	0.9927	0.9917	0.9918	0.9889	0.9885	0.9884	0.9882	0.9897	0.9887	0.9877
BFR2	1	0.9743	0.975	0.9575	0.9621	0.9618	0.9546	0.9628	0.9541	0.9512	0.9516	0.9507	0.9504	0.9516	0.9535	0.9533	0.9521	0.9521	0.9516	0.9524	0.9502	0.9517	0.9488	0.9472	0.9454	0.9501	0.9451	0.9494	0.9509	0.9467	0.9539	0.9475	0.9478	0.9496	0.9475	0.9336	0.9341	0.9272	0.9363	0.9586	0.9547	0.9551	0.9446	0.9432	0.9426	0.9421	0.9471	0.9437	0.9403
SSF2	1	0.9946	0.9948	0.9901	0.9914	0.9913	0.9893	0.9916	0.9891	0.9883	0.9884	0.9881	0.9881	0.9884	0.989	0.9889	0.9885	0.9885	0.9884	0.9886	0.988	0.9884	0.9876	0.9871	0.9865	0.988	0.9864	0.9877	0.9882	0.9869	0.9891	0.9872	0.9873	0.9878	0.9872	0.9829	0.983	0.9808	0.9837	0.9904	0.9893	0.9894	0.9863	0.9859	0.9857	0.9855	0.9871	0.986	0.985
UTP4	1	0.9908	0.9914	0.9725	0.9785	0.9782	0.9682	0.9795	0.9674	0.9629	0.9635	0.962	0.9616	0.9635	0.9666	0.9662	0.9644	0.9643	0.9635	0.9649	0.9611	0.9636	0.9588	0.9559	0.9526	0.9611	0.9521	0.9598	0.9624	0.9551	0.9672	0.9564	0.957	0.9602	0.9566	0.928	0.9292	0.9125	0.934	0.974	0.9684	0.9691	0.9511	0.9484	0.9473	0.9463	0.9558	0.9495	0.9426
FCF1	1	0.9927	0.9928	0.9899	0.9906	0.9905	0.9894	0.9907	0.9893	0.9889	0.989	0.9888	0.9888	0.989	0.9893	0.9892	0.9891	0.9891	0.989	0.9891	0.9888	0.989	0.9886	0.9883	0.9881	0.9888	0.988	0.9887	0.9889	0.9883	0.9893	0.9884	0.9884	0.9887	0.9884	0.9865	0.9865	0.9856	0.9868	0.99	0.9894	0.9895	0.988	0.9878	0.9877	0.9876	0.9883	0.9878	0.9874
BCP1	1	0.9611	0.9619	0.942	0.947	0.9466	0.9388	0.9479	0.9383	0.9353	0.9357	0.9347	0.9345	0.9357	0.9377	0.9374	0.9362	0.9362	0.9357	0.9366	0.9342	0.9358	0.9328	0.9311	0.9293	0.9342	0.9289	0.9334	0.935	0.9306	0.9382	0.9314	0.9317	0.9336	0.9315	0.9174	0.918	0.9112	0.9201	0.9432	0.939	0.9394	0.9284	0.927	0.9264	0.9259	0.931	0.9276	0.9241
ESF1	1	0.9305	0.932	0.8983	0.9065	0.906	0.893	0.908	0.8921	0.8871	0.8878	0.8862	0.8858	0.8878	0.8912	0.8907	0.8887	0.8887	0.8877	0.8892	0.8853	0.8879	0.883	0.8802	0.8773	0.8853	0.8767	0.884	0.8867	0.8795	0.8919	0.8807	0.8813	0.8844	0.8809	0.8582	0.859	0.8483	0.8624	0.9002	0.8932	0.894	0.8759	0.8736	0.8726	0.8718	0.8801	0.8745	0.8689
UBA2	1	0.9879	0.988	0.9863	0.9867	0.9867	0.9861	0.9868	0.9861	0.9858	0.9859	0.9858	0.9858	0.9859	0.986	0.986	0.9859	0.9859	0.9859	0.9859	0.9858	0.9859	0.9857	0.9855	0.9854	0.9858	0.9854	0.9857	0.9858	0.9855	0.986	0.9856	0.9856	0.9857	0.9856	0.9847	0.9847	0.9843	0.9848	0.9864	0.9861	0.9861	0.9854	0.9853	0.9852	0.9852	0.9855	0.9853	0.9851
SXM1	1	0.99	0.9906	0.9723	0.9779	0.9776	0.9682	0.9789	0.9675	0.9632	0.9638	0.9624	0.962	0.9638	0.9667	0.9663	0.9646	0.9646	0.9638	0.9651	0.9616	0.9639	0.9595	0.9568	0.9538	0.9615	0.9533	0.9603	0.9628	0.956	0.9673	0.9573	0.9578	0.9607	0.9574	0.9315	0.9326	0.9178	0.9369	0.9736	0.9684	0.969	0.9524	0.9499	0.9489	0.948	0.9567	0.9509	0.9447
UTP5	1	0.9882	0.989	0.9534	0.9656	0.9649	0.9441	0.9675	0.9424	0.9324	0.9338	0.9304	0.9295	0.9338	0.9406	0.9397	0.9357	0.9356	0.9337	0.9368	0.9285	0.934	0.9233	0.9166	0.9091	0.9283	0.9078	0.9254	0.9314	0.9148	0.942	0.9178	0.9191	0.9264	0.9182	0.8507	0.8536	0.8135	0.865	0.9564	0.9445	0.9459	0.9056	0.8993	0.8966	0.8943	0.9164	0.9017	0.8856
RRP17	1	0.9114	0.9122	0.8977	0.901	0.9008	0.8957	0.9016	0.8954	0.8936	0.8938	0.8933	0.8931	0.8938	0.8951	0.8949	0.8942	0.8941	0.8938	0.8944	0.8929	0.8939	0.8921	0.8911	0.8901	0.8929	0.8899	0.8924	0.8934	0.8909	0.8953	0.8913	0.8915	0.8926	0.8914	0.8837	0.884	0.8806	0.8851	0.8985	0.8958	0.8961	0.8896	0.8888	0.8885	0.8882	0.8911	0.8891	0.8872
NPL3	1	0.9669	0.9691	0.8893	0.9149	0.9134	0.8709	0.9191	0.8676	0.8484	0.851	0.8448	0.8431	0.8511	0.8641	0.8623	0.8546	0.8545	0.8509	0.8567	0.8412	0.8515	0.8316	0.8196	0.8065	0.8409	0.8042	0.8355	0.8466	0.8165	0.8668	0.8218	0.8242	0.8374	0.8225	0.7132	0.7175	0.6605	0.7348	0.8955	0.8717	0.8745	0.8005	0.7897	0.7853	0.7814	0.8193	0.7938	0.7671
UTP6	1	0.9544	0.9556	0.9289	0.9356	0.9352	0.9246	0.9368	0.9238	0.9197	0.9202	0.9189	0.9186	0.9202	0.923	0.9226	0.921	0.9209	0.9202	0.9214	0.9182	0.9203	0.9162	0.9138	0.9113	0.9181	0.9109	0.917	0.9193	0.9132	0.9236	0.9143	0.9147	0.9174	0.9144	0.8948	0.8956	0.8861	0.8985	0.9304	0.9247	0.9254	0.9102	0.9082	0.9074	0.9067	0.9138	0.909	0.9041
SNM1	1	0.8882	0.8941	0.7276	0.7736	0.7706	0.6973	0.7815	0.6921	0.6631	0.667	0.6579	0.6554	0.6671	0.6867	0.6839	0.6724	0.6721	0.6667	0.6755	0.6527	0.6677	0.6392	0.6228	0.6055	0.6522	0.6025	0.6446	0.6605	0.6185	0.6909	0.6258	0.6289	0.6472	0.6266	0.4982	0.5026	0.4466	0.521	0.7383	0.6986	0.7031	0.5978	0.5843	0.5789	0.5742	0.6223	0.5894	0.5572
PUF6	1	0.9822	0.9828	0.9674	0.9716	0.9713	0.9647	0.9723	0.9642	0.9615	0.9619	0.961	0.9608	0.9619	0.9637	0.9635	0.9624	0.9624	0.9619	0.9627	0.9605	0.962	0.9592	0.9576	0.9559	0.9605	0.9556	0.9598	0.9613	0.9572	0.9641	0.9579	0.9582	0.96	0.958	0.9442	0.9448	0.9377	0.9469	0.9684	0.9648	0.9652	0.9552	0.9538	0.9532	0.9527	0.9576	0.9543	0.9509
SAM2	1	1	1	1	1	1	1	1	1	1	1	1	1	1	1	1	1	1	1	1	1	1	1	1	1	1	1	1	1	1	1	1	1	1	1	1	1	1	1	1	1	1	1	1	1	1	1	1	1
SMT3	1	0.9728	0.9735	0.9574	0.9615	0.9612	0.9547	0.9622	0.9543	0.9517	0.9521	0.9513	0.9511	0.9521	0.9538	0.9536	0.9525	0.9525	0.9521	0.9528	0.9508	0.9521	0.9496	0.9482	0.9466	0.9508	0.9463	0.9501	0.9515	0.9478	0.9542	0.9484	0.9487	0.9503	0.9485	0.9363	0.9368	0.9309	0.9386	0.9583	0.9548	0.9552	0.9459	0.9447	0.9442	0.9437	0.9481	0.9451	0.9421
SHQ1	1	0.9879	0.9881	0.9824	0.9838	0.9837	0.9815	0.9841	0.9814	0.9805	0.9806	0.9804	0.9803	0.9806	0.9812	0.9811	0.9808	0.9808	0.9806	0.9809	0.9802	0.9806	0.9798	0.9793	0.9788	0.9802	0.9787	0.98	0.9804	0.9792	0.9813	0.9794	0.9795	0.98	0.9794	0.9754	0.9756	0.9737	0.9762	0.9827	0.9816	0.9817	0.9786	0.9782	0.978	0.9778	0.9793	0.9783	0.9773
BMT5	1	0.9728	0.9734	0.9586	0.9623	0.9621	0.9562	0.963	0.9558	0.9535	0.9538	0.9531	0.9529	0.9538	0.9554	0.9552	0.9542	0.9542	0.9538	0.9545	0.9527	0.9539	0.9516	0.9503	0.9489	0.9526	0.9487	0.952	0.9533	0.95	0.9557	0.9505	0.9508	0.9523	0.9506	0.9398	0.9402	0.935	0.9418	0.9595	0.9563	0.9567	0.9483	0.9472	0.9468	0.9464	0.9503	0.9476	0.945
UTP25	1	0.9912	0.9913	0.9876	0.9885	0.9885	0.987	0.9887	0.987	0.9864	0.9865	0.9863	0.9863	0.9865	0.9868	0.9868	0.9866	0.9866	0.9865	0.9866	0.9862	0.9865	0.986	0.9857	0.9853	0.9862	0.9853	0.9861	0.9864	0.9856	0.9869	0.9857	0.9858	0.9861	0.9857	0.9832	0.9833	0.9821	0.9837	0.9878	0.9871	0.9872	0.9852	0.9849	0.9848	0.9847	0.9856	0.985	0.9844
AIR1	1	0.8979	0.8995	0.8636	0.8721	0.8715	0.8583	0.8736	0.8574	0.8524	0.8531	0.8515	0.8511	0.8531	0.8564	0.856	0.854	0.854	0.853	0.8545	0.8507	0.8532	0.8484	0.8456	0.8428	0.8506	0.8423	0.8493	0.852	0.8449	0.8572	0.8461	0.8467	0.8497	0.8463	0.8246	0.8254	0.8154	0.8285	0.8655	0.8585	0.8593	0.8415	0.8392	0.8383	0.8375	0.8456	0.8401	0.8347
CKA1	1	1	1	1	1	1	1	1	1	1	1	1	1	1	1	1	1	1	1	1	1	1	1	1	1	1	1	1	1	1	1	1	1	1	1	1	1	1	1	1	1	1	1	1	1	1	1	1	1
FAF1	1	0.402	0.4614	0.0085	0.0224	0.021	0.0047	0.0268	0.0043	0.0025	0.0027	0.0023	0.0022	0.0027	0.0039	0.0037	0.003	0.003	0.0027	0.0031	0.0021	0.0027	0.0016	0.0012	0.0009	0.0021	0.0009	0.0018	0.0024	0.0012	0.0042	0.0013	0.0014	0.0019	0.0013	0.0002	0.0002	0	0.0002	0.0105	0.0048	0.0052	0.0008	0.0007	0.0006	0.0006	0.0012	0.0007	0.0004
CFD1	1	0.9946	0.9946	0.9935	0.9938	0.9937	0.9933	0.9938	0.9933	0.9932	0.9932	0.9931	0.9931	0.9932	0.9933	0.9933	0.9932	0.9932	0.9932	0.9932	0.9931	0.9932	0.993	0.993	0.9929	0.9931	0.9929	0.9931	0.9932	0.9929	0.9933	0.993	0.993	0.9931	0.993	0.9923	0.9924	0.9921	0.9925	0.9936	0.9933	0.9934	0.9928	0.9928	0.9927	0.9927	0.993	0.9928	0.9926
SQT1	1	0.993	0.9935	0.9733	0.9802	0.9798	0.9681	0.9813	0.9671	0.9614	0.9622	0.9603	0.9598	0.9622	0.9661	0.9656	0.9633	0.9633	0.9622	0.9639	0.9592	0.9624	0.9563	0.9524	0.9482	0.9591	0.9474	0.9575	0.9609	0.9514	0.9669	0.9531	0.9539	0.958	0.9534	0.914	0.9158	0.8915	0.9225	0.975	0.9683	0.9691	0.9461	0.9425	0.941	0.9396	0.9523	0.9439	0.9346
YVH1	1	0.9295	0.9302	0.9155	0.9189	0.9186	0.9134	0.9195	0.9131	0.9112	0.9114	0.9108	0.9107	0.9114	0.9127	0.9125	0.9118	0.9118	0.9114	0.912	0.9105	0.9115	0.9096	0.9086	0.9075	0.9105	0.9073	0.91	0.911	0.9083	0.913	0.9088	0.909	0.9101	0.9088	0.9007	0.901	0.8973	0.9021	0.9163	0.9135	0.9138	0.907	0.9061	0.9058	0.9055	0.9085	0.9065	0.9044
SNU13	1	0.992	0.9921	0.9903	0.9907	0.9907	0.9901	0.9908	0.99	0.9898	0.9898	0.9897	0.9897	0.9898	0.99	0.99	0.9899	0.9899	0.9898	0.9899	0.9897	0.9898	0.9896	0.9895	0.9893	0.9897	0.9893	0.9896	0.9898	0.9894	0.99	0.9895	0.9895	0.9896	0.9895	0.9884	0.9885	0.988	0.9886	0.9904	0.9901	0.9901	0.9892	0.9891	0.9891	0.9891	0.9894	0.9892	0.9889
NOP16	1	0.9237	0.9246	0.9039	0.9087	0.9084	0.9009	0.9096	0.9004	0.8976	0.8979	0.8971	0.8968	0.898	0.8998	0.8996	0.8985	0.8984	0.8979	0.8988	0.8966	0.898	0.8953	0.8938	0.8922	0.8965	0.8919	0.8958	0.8973	0.8934	0.9002	0.8941	0.8943	0.8961	0.8941	0.8821	0.8825	0.877	0.8843	0.905	0.901	0.9014	0.8914	0.8902	0.8897	0.8892	0.8937	0.8907	0.8877
NUG1	1	0.9693	0.9706	0.9352	0.9451	0.9445	0.9285	0.9468	0.9273	0.9206	0.9215	0.9194	0.9188	0.9215	0.926	0.9254	0.9228	0.9227	0.9214	0.9235	0.9181	0.9217	0.9149	0.9109	0.9065	0.918	0.9057	0.9162	0.92	0.9098	0.927	0.9116	0.9124	0.9168	0.9118	0.8764	0.8778	0.8593	0.8833	0.9375	0.9288	0.9298	0.9045	0.901	0.8996	0.8983	0.9107	0.9024	0.8937
ARB1	1	0.9927	0.9928	0.991	0.9914	0.9914	0.9907	0.9915	0.9906	0.9904	0.9904	0.9904	0.9903	0.9904	0.9906	0.9906	0.9905	0.9905	0.9904	0.9905	0.9903	0.9904	0.9902	0.9901	0.9899	0.9903	0.9899	0.9902	0.9904	0.99	0.9906	0.9901	0.9901	0.9903	0.9901	0.989	0.989	0.9885	0.9892	0.9911	0.9907	0.9907	0.9898	0.9897	0.9897	0.9896	0.9901	0.9898	0.9895
UTP7	1	0.9776	0.9781	0.9662	0.9692	0.969	0.9643	0.9697	0.964	0.9621	0.9624	0.9618	0.9616	0.9624	0.9636	0.9634	0.9627	0.9627	0.9623	0.9629	0.9615	0.9624	0.9606	0.9595	0.9584	0.9614	0.9582	0.9609	0.9619	0.9593	0.9639	0.9597	0.9599	0.9611	0.9598	0.9511	0.9514	0.9472	0.9527	0.9669	0.9644	0.9646	0.9579	0.957	0.9567	0.9564	0.9595	0.9574	0.9552
SSA4	1	0.9966	0.9966	0.9958	0.996	0.996	0.9957	0.996	0.9957	0.9956	0.9956	0.9956	0.9956	0.9956	0.9957	0.9957	0.9956	0.9956	0.9956	0.9956	0.9956	0.9956	0.9955	0.9954	0.9954	0.9956	0.9954	0.9955	0.9956	0.9954	0.9957	0.9955	0.9955	0.9955	0.9955	0.995	0.995	0.9948	0.9951	0.9959	0.9957	0.9957	0.9954	0.9953	0.9953	0.9953	0.9954	0.9953	0.9952
KAP123	1	0.9937	0.9943	0.9584	0.9726	0.9718	0.9466	0.9747	0.9444	0.9307	0.9326	0.928	0.9266	0.9327	0.9419	0.9407	0.9353	0.9351	0.9325	0.9368	0.9252	0.933	0.9176	0.9077	0.8964	0.9249	0.8943	0.9208	0.9293	0.905	0.9438	0.9096	0.9115	0.9222	0.9101	0.8002	0.8052	0.7353	0.8247	0.962	0.9471	0.949	0.891	0.881	0.8768	0.8731	0.9074	0.8849	0.859
RSP5	1	0.9913	0.9913	0.9894	0.9899	0.9899	0.9892	0.99	0.9891	0.9889	0.9889	0.9888	0.9888	0.9889	0.9891	0.989	0.9889	0.9889	0.9889	0.989	0.9888	0.9889	0.9887	0.9885	0.9884	0.9888	0.9884	0.9887	0.9888	0.9885	0.9891	0.9885	0.9886	0.9887	0.9886	0.9875	0.9875	0.987	0.9877	0.9895	0.9892	0.9892	0.9883	0.9882	0.9882	0.9881	0.9885	0.9882	0.988
NSA2	1	0.9994	0.9994	0.9992	0.9993	0.9993	0.9992	0.9993	0.9992	0.9992	0.9992	0.9992	0.9992	0.9992	0.9992	0.9992	0.9992	0.9992	0.9992	0.9992	0.9992	0.9992	0.9992	0.9992	0.9992	0.9992	0.9992	0.9992	0.9992	0.9992	0.9992	0.9992	0.9992	0.9992	0.9992	0.9991	0.9991	0.999	0.9991	0.9992	0.9992	0.9992	0.9991	0.9991	0.9991	0.9991	0.9992	0.9991	0.9991
LCP5	1	0.9809	0.9822	0.932	0.9486	0.9476	0.9197	0.9513	0.9175	0.9044	0.9062	0.902	0.9007	0.9063	0.9151	0.9139	0.9087	0.9086	0.9061	0.9101	0.8995	0.9066	0.8928	0.8843	0.875	0.8992	0.8733	0.8955	0.9032	0.8821	0.9169	0.8859	0.8875	0.8968	0.8864	0.8048	0.8083	0.7624	0.8217	0.9361	0.9202	0.9221	0.8706	0.8628	0.8596	0.8567	0.8841	0.8658	0.8462
SPB4	1	0.9952	0.9953	0.9932	0.9937	0.9937	0.9928	0.9938	0.9928	0.9925	0.9925	0.9924	0.9924	0.9925	0.9927	0.9927	0.9926	0.9926	0.9925	0.9926	0.9923	0.9925	0.9922	0.992	0.9918	0.9923	0.9918	0.9922	0.9924	0.992	0.9928	0.992	0.9921	0.9923	0.9921	0.9906	0.9906	0.9899	0.9908	0.9933	0.9928	0.9929	0.9917	0.9916	0.9915	0.9915	0.992	0.9916	0.9913
LOC1	1	0.5302	0.5835	0.0224	0.0523	0.0494	0.0133	0.0611	0.0122	0.0076	0.0081	0.007	0.0067	0.0081	0.0111	0.0107	0.0088	0.0088	0.0081	0.0093	0.0065	0.0082	0.0052	0.0041	0.0031	0.0064	0.003	0.0057	0.0073	0.0038	0.0119	0.0043	0.0045	0.0059	0.0043	0.0007	0.0007	0.0003	0.0009	0.0271	0.0136	0.0147	0.0028	0.0023	0.0021	0.002	0.004	0.0025	0.0015
RAI1	1	0.9137	0.9147	0.8925	0.8976	0.8973	0.8893	0.8986	0.8887	0.8858	0.8862	0.8852	0.885	0.8862	0.8882	0.8879	0.8867	0.8867	0.8861	0.887	0.8847	0.8862	0.8834	0.8817	0.88	0.8847	0.8797	0.8839	0.8855	0.8813	0.8886	0.882	0.8823	0.8842	0.8821	0.8694	0.8698	0.864	0.8717	0.8936	0.8894	0.8899	0.8793	0.8779	0.8774	0.8769	0.8817	0.8784	0.8753
KAP114	1	0.9859	0.9873	0.9061	0.9378	0.936	0.8806	0.9425	0.8759	0.8472	0.8512	0.8416	0.8389	0.8513	0.8707	0.8681	0.8567	0.8565	0.851	0.8598	0.836	0.852	0.8207	0.8011	0.7792	0.8354	0.7753	0.827	0.8444	0.7959	0.8747	0.8048	0.8086	0.8299	0.8058	0.6152	0.6229	0.5233	0.6537	0.9142	0.8818	0.8858	0.7689	0.7505	0.7429	0.7361	0.8006	0.7576	0.711
XRN1	1	0.9757	0.976	0.9693	0.9709	0.9708	0.9683	0.9712	0.9682	0.9673	0.9674	0.9671	0.967	0.9674	0.968	0.9679	0.9676	0.9675	0.9674	0.9676	0.9669	0.9674	0.9665	0.966	0.9655	0.9669	0.9654	0.9667	0.9672	0.9659	0.9681	0.9661	0.9662	0.9668	0.9661	0.9622	0.9623	0.9605	0.9629	0.9697	0.9684	0.9685	0.9653	0.9649	0.9647	0.9645	0.966	0.965	0.964
ROK1	1	0.9938	0.9939	0.9909	0.9916	0.9916	0.9904	0.9918	0.9903	0.9898	0.9899	0.9897	0.9897	0.9899	0.9902	0.9902	0.99	0.99	0.9899	0.99	0.9897	0.9899	0.9894	0.9892	0.9889	0.9896	0.9888	0.9895	0.9898	0.9891	0.9903	0.9892	0.9893	0.9896	0.9892	0.987	0.9871	0.986	0.9874	0.991	0.9904	0.9905	0.9887	0.9885	0.9884	0.9884	0.9892	0.9886	0.9881
PRP43	1	0.9994	0.9994	0.9992	0.9993	0.9993	0.9992	0.9993	0.9992	0.9992	0.9992	0.9992	0.9992	0.9992	0.9992	0.9992	0.9992	0.9992	0.9992	0.9992	0.9992	0.9992	0.9992	0.9991	0.9991	0.9992	0.9991	0.9992	0.9992	0.9991	0.9992	0.9991	0.9991	0.9992	0.9991	0.999	0.999	0.999	0.9991	0.9992	0.9992	0.9992	0.9991	0.9991	0.9991	0.9991	0.9991	0.9991	0.9991
NSA1	1	0.9944	0.9953	0.8855	0.94	0.9372	0.8349	0.947	0.825	0.763	0.7719	0.7507	0.7446	0.7721	0.8141	0.8086	0.7839	0.7834	0.7713	0.7907	0.7382	0.7735	0.704	0.6602	0.6119	0.7369	0.6033	0.718	0.7568	0.6486	0.8225	0.6684	0.6769	0.7245	0.6708	0.3109	0.3221	0.1994	0.3696	0.9004	0.8372	0.8455	0.5897	0.5504	0.5347	0.5208	0.659	0.5654	0.4713
LSG1	1	0.9868	0.9871	0.9781	0.9805	0.9803	0.9766	0.9809	0.9763	0.9749	0.975	0.9746	0.9745	0.9751	0.9761	0.9759	0.9753	0.9753	0.975	0.9755	0.9743	0.9751	0.9736	0.9728	0.9718	0.9743	0.9717	0.9739	0.9747	0.9725	0.9763	0.9729	0.9731	0.974	0.973	0.9657	0.966	0.9623	0.9671	0.9787	0.9767	0.9769	0.9714	0.9707	0.9704	0.9701	0.9727	0.971	0.9692
NBP35	1	0.9989	0.9989	0.9986	0.9987	0.9986	0.9985	0.9987	0.9985	0.9985	0.9985	0.9985	0.9985	0.9985	0.9985	0.9985	0.9985	0.9985	0.9985	0.9985	0.9985	0.9985	0.9985	0.9985	0.9984	0.9985	0.9984	0.9985	0.9985	0.9984	0.9985	0.9985	0.9985	0.9985	0.9985	0.9983	0.9983	0.9982	0.9983	0.9986	0.9986	0.9986	0.9984	0.9984	0.9984	0.9984	0.9985	0.9984	0.9984
DBP3	1	0.9909	0.9911	0.9877	0.9885	0.9885	0.9872	0.9887	0.9871	0.9866	0.9866	0.9865	0.9865	0.9866	0.987	0.9869	0.9867	0.9867	0.9866	0.9868	0.9864	0.9867	0.9862	0.9859	0.9856	0.9864	0.9856	0.9863	0.9865	0.9858	0.9871	0.986	0.986	0.9863	0.986	0.9837	0.9838	0.9828	0.9842	0.9879	0.9872	0.9873	0.9855	0.9853	0.9852	0.9851	0.9859	0.9853	0.9848
CGR1	1	0.9401	0.9448	0.7675	0.8244	0.8209	0.7276	0.8337	0.7206	0.6808	0.6862	0.6735	0.67	0.6863	0.7132	0.7095	0.6936	0.6933	0.6858	0.6979	0.6663	0.6872	0.6472	0.6238	0.599	0.6655	0.5948	0.6549	0.6771	0.6178	0.7189	0.6281	0.6325	0.6585	0.6293	0.4447	0.451	0.3732	0.4771	0.7811	0.7293	0.7353	0.5879	0.5685	0.5607	0.5538	0.6232	0.5759	0.5293
CKB1	1	0.993	0.993	0.9914	0.9917	0.9917	0.9911	0.9918	0.9911	0.9908	0.9909	0.9908	0.9908	0.9909	0.991	0.991	0.9909	0.9909	0.9909	0.9909	0.9908	0.9909	0.9907	0.9905	0.9904	0.9908	0.9904	0.9907	0.9908	0.9905	0.9911	0.9906	0.9906	0.9907	0.9906	0.9896	0.9896	0.9892	0.9898	0.9914	0.9911	0.9912	0.9903	0.9902	0.9902	0.9902	0.9905	0.9903	0.99
POP6	1	0.8224	0.8306	0.6248	0.6772	0.6737	0.5917	0.6865	0.5861	0.5556	0.5596	0.5502	0.5476	0.5597	0.5803	0.5774	0.5652	0.565	0.5594	0.5685	0.5449	0.5604	0.531	0.5145	0.4974	0.5443	0.4945	0.5366	0.5529	0.5103	0.5848	0.5175	0.5207	0.5392	0.5184	0.3967	0.4007	0.3512	0.4173	0.6367	0.593	0.5979	0.4899	0.4768	0.4716	0.4671	0.5141	0.4818	0.451
SLX9	1	0.881	0.8899	0.6023	0.6842	0.6789	0.5497	0.6985	0.5409	0.4926	0.4989	0.4841	0.48	0.4991	0.5316	0.527	0.5078	0.5074	0.4985	0.5129	0.4758	0.5001	0.4543	0.429	0.4033	0.475	0.3989	0.4629	0.4883	0.4227	0.5387	0.4336	0.4384	0.467	0.4349	0.2638	0.2689	0.2095	0.2904	0.6211	0.5518	0.5596	0.392	0.3728	0.3653	0.3588	0.4284	0.3801	0.336
UTP22	1	0.9835	0.9836	0.98	0.9809	0.9808	0.9795	0.981	0.9794	0.9789	0.979	0.9789	0.9788	0.979	0.9793	0.9793	0.9791	0.9791	0.979	0.9791	0.9788	0.979	0.9786	0.9783	0.978	0.9788	0.978	0.9786	0.9789	0.9782	0.9794	0.9783	0.9784	0.9787	0.9783	0.9763	0.9764	0.9754	0.9767	0.9802	0.9795	0.9796	0.9779	0.9777	0.9776	0.9775	0.9783	0.9778	0.9772
RRP46	1	0.9891	0.9896	0.9766	0.9803	0.9801	0.9741	0.9809	0.9736	0.9711	0.9715	0.9706	0.9704	0.9715	0.9732	0.9729	0.9719	0.9719	0.9714	0.9722	0.9702	0.9715	0.9689	0.9674	0.9657	0.9701	0.9654	0.9694	0.9709	0.967	0.9735	0.9677	0.968	0.9697	0.9677	0.9538	0.9544	0.9468	0.9566	0.9775	0.9742	0.9746	0.9649	0.9636	0.963	0.9625	0.9673	0.9641	0.9607
NOP7	1	0.9889	0.9891	0.9844	0.9855	0.9855	0.9837	0.9857	0.9835	0.9829	0.9829	0.9827	0.9827	0.9829	0.9834	0.9833	0.9831	0.9831	0.9829	0.9831	0.9826	0.983	0.9823	0.9819	0.9815	0.9826	0.9814	0.9824	0.9828	0.9818	0.9835	0.982	0.982	0.9825	0.982	0.9788	0.979	0.9775	0.9794	0.9846	0.9837	0.9838	0.9813	0.981	0.9809	0.9807	0.9819	0.9811	0.9803
UTP8	1	0.9767	0.9778	0.9468	0.9558	0.9552	0.9406	0.9573	0.9395	0.9333	0.9342	0.9322	0.9316	0.9342	0.9384	0.9378	0.9353	0.9353	0.9341	0.936	0.931	0.9343	0.928	0.9242	0.9201	0.9309	0.9194	0.9292	0.9328	0.9232	0.9393	0.9249	0.9256	0.9298	0.9251	0.891	0.8923	0.8741	0.8977	0.9489	0.9409	0.9418	0.9182	0.9148	0.9135	0.9123	0.9241	0.9161	0.9078
ENP2	1	0.9706	0.9714	0.9519	0.9569	0.9566	0.9486	0.9578	0.948	0.9449	0.9453	0.9443	0.944	0.9453	0.9474	0.9471	0.9459	0.9459	0.9453	0.9462	0.9437	0.9454	0.9422	0.9404	0.9385	0.9437	0.9381	0.9428	0.9446	0.9399	0.9479	0.9408	0.9411	0.9431	0.9408	0.9256	0.9261	0.9186	0.9285	0.953	0.9487	0.9492	0.9376	0.936	0.9354	0.9349	0.9404	0.9366	0.9329
MTR3	1	0.9673	0.9691	0.9114	0.9289	0.9278	0.8992	0.9318	0.897	0.8845	0.8862	0.8822	0.881	0.8862	0.8947	0.8935	0.8885	0.8884	0.8861	0.8899	0.8798	0.8865	0.8736	0.8659	0.8575	0.8796	0.856	0.8762	0.8833	0.8639	0.8965	0.8673	0.8688	0.8773	0.8678	0.7978	0.8006	0.7635	0.8117	0.9156	0.8997	0.9016	0.8536	0.8468	0.844	0.8415	0.8657	0.8494	0.8324
NSR1	1	0.9845	0.9851	0.9681	0.9729	0.9726	0.9649	0.9737	0.9643	0.9611	0.9615	0.9605	0.9602	0.9615	0.9637	0.9634	0.9621	0.9621	0.9615	0.9625	0.9599	0.9616	0.9583	0.9564	0.9543	0.9598	0.9539	0.959	0.9608	0.9559	0.9642	0.9567	0.9571	0.9593	0.9568	0.9395	0.9402	0.931	0.9429	0.9692	0.965	0.9655	0.9533	0.9516	0.9509	0.9503	0.9563	0.9523	0.948
SKI6	1	0.9866	0.9869	0.9808	0.9823	0.9822	0.9799	0.9826	0.9797	0.9788	0.9789	0.9786	0.9786	0.9789	0.9795	0.9794	0.9791	0.9791	0.9789	0.9792	0.9785	0.9789	0.978	0.9775	0.977	0.9785	0.9769	0.9782	0.9787	0.9774	0.9797	0.9776	0.9777	0.9783	0.9777	0.9735	0.9736	0.9716	0.9742	0.9812	0.9799	0.98	0.9767	0.9763	0.9761	0.976	0.9775	0.9765	0.9754
CRM1	1	0.9977	0.9977	0.9969	0.9971	0.9971	0.9968	0.9971	0.9968	0.9967	0.9967	0.9967	0.9967	0.9967	0.9968	0.9968	0.9967	0.9967	0.9967	0.9967	0.9966	0.9967	0.9966	0.9965	0.9965	0.9966	0.9965	0.9966	0.9967	0.9965	0.9968	0.9965	0.9966	0.9966	0.9966	0.9961	0.9961	0.9959	0.9962	0.997	0.9968	0.9968	0.9964	0.9964	0.9964	0.9964	0.9965	0.9964	0.9963
SDA1	1	0.9636	0.9638	0.9582	0.9595	0.9594	0.9574	0.9597	0.9573	0.9566	0.9567	0.9565	0.9564	0.9567	0.9572	0.9571	0.9568	0.9568	0.9567	0.9569	0.9564	0.9567	0.956	0.9556	0.9552	0.9563	0.9552	0.9562	0.9565	0.9555	0.9573	0.9557	0.9558	0.9562	0.9557	0.9527	0.9528	0.9515	0.9533	0.9585	0.9575	0.9576	0.9551	0.9547	0.9546	0.9545	0.9556	0.9549	0.9541
NOP19	1	0.9407	0.9448	0.8027	0.8469	0.8442	0.7718	0.8542	0.7664	0.7353	0.7395	0.7296	0.7269	0.7397	0.7606	0.7577	0.7453	0.7451	0.7393	0.7487	0.724	0.7403	0.7089	0.6904	0.6707	0.7234	0.6672	0.715	0.7325	0.6856	0.765	0.6938	0.6974	0.7179	0.6948	0.5416	0.5471	0.477	0.5697	0.8133	0.7731	0.7778	0.6617	0.6459	0.6396	0.634	0.6899	0.6519	0.6138
EFG1	1	0.9512	0.9532	0.8973	0.9128	0.9118	0.8868	0.9155	0.885	0.8746	0.876	0.8727	0.8718	0.876	0.883	0.8821	0.8779	0.8778	0.8759	0.8791	0.8708	0.8763	0.8658	0.8597	0.8531	0.8706	0.8519	0.8679	0.8737	0.8581	0.8845	0.8608	0.862	0.8688	0.8612	0.8081	0.8102	0.7834	0.8183	0.9009	0.8872	0.8888	0.8501	0.8448	0.8426	0.8407	0.8595	0.8468	0.8338
RNH70	1	0.9944	0.9948	0.9813	0.9857	0.9854	0.978	0.9864	0.9774	0.9738	0.9743	0.9732	0.9728	0.9743	0.9767	0.9764	0.975	0.975	0.9743	0.9754	0.9725	0.9744	0.9706	0.9683	0.9657	0.9724	0.9653	0.9714	0.9735	0.9677	0.9772	0.9688	0.9692	0.9717	0.9689	0.2752	0.1687	0.2481	0.9504	0.9823	0.9781	0.9786	0.9645	0.9623	0.9614	0.9606	0.9683	0.9632	0.9576
PXR1	1	0.9163	0.9195	0.8336	0.8567	0.8552	0.8184	0.8607	0.8158	0.801	0.803	0.7984	0.7971	0.8031	0.813	0.8116	0.8058	0.8056	0.8029	0.8073	0.7957	0.8034	0.7887	0.7802	0.7711	0.7955	0.7695	0.7916	0.7997	0.778	0.8151	0.7818	0.7834	0.7929	0.7822	0.7114	0.714	0.68	0.7246	0.839	0.819	0.8213	0.767	0.7598	0.7569	0.7543	0.78	0.7625	0.745
YGR283C	1	0.976	0.9767	0.9584	0.9632	0.9629	0.9552	0.9641	0.9547	0.9516	0.952	0.951	0.9508	0.952	0.9541	0.9538	0.9526	0.9526	0.952	0.9529	0.9505	0.9521	0.949	0.9472	0.9453	0.9504	0.9449	0.9496	0.9513	0.9467	0.9546	0.9475	0.9479	0.9499	0.9476	0.6994	0.6348	0.6855	0.9352	0.9595	0.9554	0.9558	0.9444	0.9429	0.9422	0.9417	0.9472	0.9434	0.9397
PIH1	1	0.9814	0.982	0.9692	0.9725	0.9723	0.967	0.9731	0.9667	0.9645	0.9648	0.9642	0.964	0.9648	0.9663	0.9661	0.9652	0.9652	0.9648	0.9654	0.9638	0.9649	0.9628	0.9616	0.9603	0.9638	0.96	0.9632	0.9644	0.9613	0.9666	0.9618	0.962	0.9634	0.9619	0.9516	0.9519	0.9468	0.9535	0.97	0.9671	0.9674	0.9597	0.9586	0.9582	0.9579	0.9615	0.959	0.9565
BCD1	1	0.9316	0.9334	0.8913	0.9019	0.9012	0.8844	0.9038	0.8832	0.8767	0.8776	0.8755	0.8749	0.8776	0.882	0.8814	0.8788	0.8787	0.8775	0.8795	0.8743	0.8777	0.8713	0.8675	0.8636	0.8742	0.8629	0.8725	0.8761	0.8666	0.8829	0.8682	0.8689	0.8731	0.8684	0.8379	0.839	0.8243	0.8436	0.8937	0.8847	0.8857	0.8618	0.8587	0.8574	0.8563	0.8674	0.8599	0.8523
CIC1	1	0.985	0.9859	0.9525	0.9632	0.9626	0.9447	0.965	0.9432	0.935	0.9361	0.9334	0.9327	0.9362	0.9417	0.941	0.9377	0.9376	0.9361	0.9386	0.9319	0.9364	0.9277	0.9224	0.9165	0.9317	0.9155	0.9294	0.9342	0.921	0.9429	0.9234	0.9244	0.9302	0.9237	0.8724	0.8746	0.8452	0.883	0.9551	0.945	0.9462	0.9138	0.9089	0.9069	0.9051	0.9222	0.9108	0.8985
RPP1	1	0.9825	0.9829	0.9743	0.9764	0.9763	0.9729	0.9768	0.9727	0.9714	0.9716	0.9711	0.971	0.9716	0.9724	0.9723	0.9718	0.9718	0.9715	0.9719	0.9709	0.9716	0.9703	0.9696	0.9688	0.9709	0.9686	0.9705	0.9713	0.9694	0.9726	0.9697	0.9698	0.9707	0.9697	0.9636	0.9639	0.9609	0.9648	0.9748	0.973	0.9732	0.9684	0.9678	0.9675	0.9673	0.9695	0.968	0.9665
RRP3	1	0.9986	0.9987	0.9983	0.9984	0.9984	0.9982	0.9984	0.9982	0.9982	0.9982	0.9982	0.9982	0.9982	0.9982	0.9982	0.9982	0.9982	0.9982	0.9982	0.9981	0.9982	0.9981	0.9981	0.9981	0.9981	0.9981	0.9981	0.9982	0.9981	0.9982	0.9981	0.9981	0.9981	0.9981	0.9979	0.9979	0.9978	0.9979	0.9983	0.9982	0.9982	0.998	0.998	0.998	0.998	0.9981	0.998	0.998
SSF1	1	0.9928	0.9931	0.9875	0.989	0.9889	0.9865	0.9892	0.9863	0.9854	0.9855	0.9852	0.9851	0.9855	0.9861	0.986	0.9857	0.9857	0.9855	0.9858	0.985	0.9855	0.9845	0.984	0.9834	0.985	0.9833	0.9847	0.9853	0.9838	0.9863	0.9841	0.9842	0.9848	0.9841	0.9793	0.9794	0.977	0.9802	0.9878	0.9865	0.9867	0.9831	0.9826	0.9824	0.9822	0.984	0.9828	0.9816
RRP4	1	0.9431	0.9435	0.9338	0.936	0.9359	0.9325	0.9364	0.9322	0.931	0.9312	0.9308	0.9307	0.9312	0.932	0.9319	0.9314	0.9314	0.9311	0.9315	0.9306	0.9312	0.93	0.9293	0.9286	0.9305	0.9285	0.9302	0.9309	0.9291	0.9322	0.9294	0.9296	0.9303	0.9295	0.9242	0.9244	0.9221	0.9252	0.9343	0.9325	0.9327	0.9283	0.9277	0.9275	0.9273	0.9293	0.928	0.9267
NOP10	1	0.9818	0.9819	0.9796	0.9801	0.9801	0.9793	0.9802	0.9792	0.9789	0.9789	0.9789	0.9788	0.9789	0.9791	0.9791	0.979	0.979	0.9789	0.979	0.9788	0.9789	0.9787	0.9785	0.9783	0.9788	0.9783	0.9787	0.9789	0.9785	0.9792	0.9785	0.9786	0.9787	0.9785	0.9773	0.9774	0.9768	0.9775	0.9797	0.9793	0.9793	0.9783	0.9781	0.9781	0.978	0.9785	0.9782	0.9779
LRP1	1	0.9598	0.9621	0.8858	0.9091	0.9076	0.8694	0.9129	0.8665	0.8498	0.8521	0.8467	0.8452	0.8522	0.8634	0.8619	0.8552	0.8551	0.852	0.857	0.8436	0.8525	0.8354	0.8252	0.8141	0.8433	0.8121	0.8388	0.8483	0.8225	0.8658	0.8271	0.829	0.8403	0.8276	0.7363	0.7399	0.6928	0.7542	0.8913	0.8701	0.8726	0.809	0.7999	0.7962	0.793	0.8249	0.8034	0.781
IPI1	1	0.905	0.9074	0.8505	0.8647	0.8637	0.8414	0.8672	0.8398	0.8312	0.8323	0.8296	0.8289	0.8323	0.8382	0.8374	0.8339	0.8338	0.8322	0.8348	0.8281	0.8325	0.824	0.8192	0.814	0.8279	0.8131	0.8257	0.8304	0.8179	0.8394	0.8201	0.821	0.8264	0.8203	0.7807	0.7822	0.7635	0.788	0.8537	0.8417	0.8431	0.8117	0.8076	0.806	0.8045	0.819	0.8092	0.7994
RPF1	1	0.9892	0.9895	0.9839	0.9853	0.9852	0.983	0.9855	0.9829	0.982	0.9821	0.9818	0.9818	0.9821	0.9827	0.9826	0.9823	0.9823	0.9821	0.9824	0.9817	0.9821	0.9813	0.9808	0.9803	0.9817	0.9802	0.9814	0.9819	0.9807	0.9828	0.9809	0.981	0.9815	0.9809	0.9769	0.977	0.9751	0.9776	0.9842	0.983	0.9832	0.98	0.9796	0.9795	0.9793	0.9808	0.9798	0.9788
GAR1	1	0.9924	0.9925	0.9907	0.9911	0.9911	0.9904	0.9912	0.9904	0.9901	0.9902	0.9901	0.9901	0.9902	0.9903	0.9903	0.9902	0.9902	0.9902	0.9902	0.99	0.9902	0.9899	0.9898	0.9897	0.99	0.9896	0.99	0.9901	0.9898	0.9904	0.9898	0.9899	0.99	0.9898	0.9888	0.9888	0.9884	0.989	0.9908	0.9904	0.9905	0.9896	0.9895	0.9895	0.9894	0.9898	0.9895	0.9893
IMP3	1	0.9911	0.9913	0.9875	0.9884	0.9884	0.9869	0.9886	0.9868	0.9863	0.9863	0.9862	0.9861	0.9863	0.9867	0.9867	0.9864	0.9864	0.9863	0.9865	0.9861	0.9864	0.9858	0.9855	0.9852	0.9861	0.9851	0.9859	0.9862	0.9854	0.9868	0.9856	0.9856	0.986	0.9856	0.983	0.9831	0.9819	0.9835	0.9877	0.9869	0.987	0.985	0.9848	0.9847	0.9846	0.9855	0.9849	0.9842
DBP8	1	0.99	0.9901	0.9862	0.9872	0.9871	0.9856	0.9874	0.9855	0.985	0.985	0.9849	0.9848	0.985	0.9854	0.9854	0.9851	0.9851	0.985	0.9852	0.9848	0.9851	0.9845	0.9842	0.9838	0.9848	0.9838	0.9846	0.9849	0.9841	0.9855	0.9842	0.9843	0.9847	0.9843	0.9817	0.9818	0.9806	0.9822	0.9865	0.9857	0.9857	0.9837	0.9834	0.9833	0.9832	0.9842	0.9835	0.9829
NMD3	1	0.9894	0.9895	0.9861	0.9869	0.9869	0.9856	0.9871	0.9856	0.9851	0.9851	0.985	0.985	0.9851	0.9855	0.9854	0.9852	0.9852	0.9851	0.9853	0.9849	0.9852	0.9847	0.9844	0.9842	0.9849	0.9841	0.9848	0.985	0.9844	0.9855	0.9845	0.9845	0.9848	0.9845	0.9824	0.9825	0.9815	0.9828	0.9863	0.9857	0.9857	0.984	0.9838	0.9837	0.9837	0.9844	0.9839	0.9834
UTP9	1	0.4316	0.4811	0.0203	0.0446	0.0423	0.0125	0.0516	0.0116	0.0075	0.0079	0.0069	0.0067	0.008	0.0107	0.0102	0.0086	0.0086	0.0079	0.009	0.0064	0.008	0.0053	0.0042	0.0033	0.0064	0.0032	0.0057	0.0072	0.004	0.0114	0.0044	0.0046	0.006	0.0044	0.0008	0.0008	0.0004	0.0011	0.0242	0.0128	0.0137	0.003	0.0025	0.0023	0.0022	0.0042	0.0027	0.0017
RIX1	1	0.9364	0.9417	0.7326	0.8002	0.796	0.6856	0.8113	0.6774	0.6311	0.6373	0.6227	0.6186	0.6375	0.6688	0.6644	0.6459	0.6456	0.6369	0.6509	0.6144	0.6385	0.5925	0.566	0.5382	0.6136	0.5335	0.6013	0.6269	0.5592	0.6754	0.5709	0.5759	0.6055	0.5723	0.3731	0.3796	0.3018	0.4065	0.7488	0.6876	0.6947	0.5259	0.5044	0.4958	0.4884	0.5653	0.5125	0.4618
ALB1	1	0.9375	0.9402	0.8635	0.8849	0.8835	0.8491	0.8886	0.8466	0.8324	0.8344	0.8299	0.8286	0.8344	0.844	0.8426	0.837	0.8369	0.8342	0.8385	0.8273	0.8347	0.8205	0.8121	0.8032	0.827	0.8016	0.8232	0.8311	0.8099	0.846	0.8137	0.8153	0.8245	0.8141	0.7429	0.7456	0.7103	0.7564	0.8685	0.8497	0.8519	0.7991	0.7919	0.789	0.7864	0.8119	0.7946	0.7771
UTP10	1	0.962	0.9633	0.928	0.9375	0.9369	0.9216	0.9392	0.9205	0.9143	0.9151	0.9132	0.9126	0.9152	0.9194	0.9188	0.9163	0.9162	0.9151	0.917	0.912	0.9153	0.909	0.9054	0.9014	0.9119	0.9008	0.9103	0.9137	0.9044	0.9203	0.9061	0.9068	0.9108	0.9062	0.8748	0.876	0.86	0.8808	0.9302	0.9219	0.9228	0.8997	0.8965	0.8952	0.8941	0.9053	0.8977	0.89
UTP18	1	0.9992	0.9993	0.9938	0.9961	0.9959	0.9918	0.9964	0.9914	0.989	0.9893	0.9885	0.9883	0.9894	0.991	0.9908	0.9898	0.9898	0.9893	0.9901	0.988	0.9894	0.9866	0.9847	0.9825	0.988	0.9821	0.9872	0.9887	0.9842	0.9913	0.9851	0.9855	0.9875	0.9852	0.9613	0.9625	0.9439	0.9672	0.9944	0.9919	0.9922	0.9815	0.9795	0.9786	0.9778	0.9847	0.9803	0.9749
MTR4	1	0.9992	0.9993	0.999	0.9991	0.9991	0.999	0.9991	0.999	0.9989	0.9989	0.9989	0.9989	0.9989	0.999	0.999	0.9989	0.9989	0.9989	0.9989	0.9989	0.9989	0.9989	0.9989	0.9989	0.9989	0.9989	0.9989	0.9989	0.9989	0.999	0.9989	0.9989	0.9989	0.9989	0.9987	0.9987	0.9987	0.9988	0.999	0.999	0.999	0.9988	0.9988	0.9988	0.9988	0.9989	0.9988	0.9988
HCA4	1	0.9922	0.9924	0.9879	0.989	0.989	0.9871	0.9892	0.987	0.9863	0.9864	0.9861	0.9861	0.9864	0.9869	0.9868	0.9865	0.9865	0.9864	0.9866	0.986	0.9864	0.9857	0.9852	0.9848	0.986	0.9847	0.9858	0.9862	0.9851	0.987	0.9853	0.9854	0.9859	0.9853	0.9819	0.982	0.9803	0.9825	0.9881	0.9872	0.9873	0.9846	0.9842	0.9841	0.984	0.9852	0.9844	0.9835
NOP9	1	0.9794	0.9805	0.9455	0.9561	0.9554	0.938	0.9578	0.9367	0.929	0.93	0.9275	0.9268	0.9301	0.9352	0.9345	0.9315	0.9314	0.93	0.9323	0.9261	0.9302	0.9223	0.9175	0.9122	0.926	0.9113	0.9238	0.9283	0.9162	0.9363	0.9184	0.9193	0.9246	0.9186	0.8742	0.876	0.8516	0.8832	0.948	0.9383	0.9394	0.9098	0.9055	0.9037	0.9022	0.9173	0.9072	0.8964
MPP10	1	0.9813	0.9815	0.9787	0.9793	0.9793	0.9783	0.9794	0.9782	0.9779	0.9779	0.9778	0.9778	0.9779	0.9782	0.9781	0.978	0.978	0.9779	0.978	0.9778	0.9779	0.9776	0.9774	0.9772	0.9778	0.9772	0.9777	0.9779	0.9774	0.9782	0.9774	0.9775	0.9777	0.9775	0.976	0.976	0.9754	0.9762	0.9788	0.9783	0.9784	0.9771	0.977	0.9769	0.9769	0.9774	0.977	0.9767
URB2	1	0.9192	0.9253	0.7092	0.7754	0.7712	0.6643	0.7865	0.6565	0.613	0.6188	0.6052	0.6014	0.619	0.6483	0.6443	0.6269	0.6266	0.6185	0.6316	0.5975	0.62	0.5772	0.5527	0.5272	0.5967	0.5228	0.5854	0.6091	0.5465	0.6546	0.5572	0.5619	0.5892	0.5585	0.3759	0.3819	0.3102	0.4066	0.7248	0.6662	0.6729	0.5158	0.4961	0.4883	0.4815	0.5521	0.5036	0.4572
HIT1	1	0.8702	0.873	0.8101	0.8253	0.8243	0.8005	0.8281	0.7989	0.7899	0.7911	0.7883	0.7875	0.7911	0.7972	0.7963	0.7927	0.7927	0.791	0.7937	0.7867	0.7913	0.7826	0.7775	0.7723	0.7865	0.7714	0.7842	0.7891	0.7763	0.7985	0.7785	0.7794	0.785	0.7787	0.739	0.7404	0.7221	0.7462	0.8136	0.8009	0.8023	0.7699	0.7658	0.7641	0.7627	0.7774	0.7674	0.7575
NMD5	1	0.9846	0.9856	0.9481	0.9604	0.9596	0.9391	0.9623	0.9375	0.9279	0.9292	0.9261	0.9252	0.9292	0.9357	0.9348	0.931	0.9309	0.9291	0.9321	0.9242	0.9294	0.9193	0.9131	0.9062	0.9241	0.905	0.9213	0.927	0.9115	0.937	0.9143	0.9155	0.9223	0.9146	0.8542	0.8567	0.822	0.8667	0.9511	0.9395	0.9409	0.903	0.8973	0.8949	0.8928	0.9129	0.8995	0.885
MTR2	1	0.9588	0.9611	0.8886	0.9104	0.9091	0.8734	0.914	0.8707	0.8553	0.8574	0.8524	0.8511	0.8575	0.8679	0.8664	0.8603	0.8602	0.8573	0.862	0.8496	0.8578	0.842	0.8326	0.8224	0.8493	0.8206	0.8451	0.8539	0.8301	0.8701	0.8343	0.8361	0.8465	0.8348	0.751	0.7543	0.711	0.7674	0.8938	0.8741	0.8764	0.8177	0.8094	0.806	0.803	0.8323	0.8125	0.792
EBP2	1	0.9449	0.9454	0.9364	0.9384	0.9383	0.9351	0.9388	0.9349	0.9338	0.9339	0.9335	0.9335	0.9339	0.9347	0.9346	0.9341	0.9341	0.9339	0.9342	0.9333	0.9339	0.9328	0.9322	0.9315	0.9333	0.9314	0.933	0.9337	0.932	0.9349	0.9323	0.9324	0.9331	0.9323	0.9275	0.9277	0.9255	0.9284	0.9368	0.9352	0.9353	0.9313	0.9308	0.9305	0.9304	0.9322	0.9309	0.9297
LTV1	1	0.9689	0.9694	0.9596	0.9619	0.9617	0.9581	0.9623	0.9578	0.9565	0.9566	0.9562	0.9561	0.9567	0.9576	0.9574	0.9569	0.9569	0.9566	0.957	0.956	0.9567	0.9553	0.9546	0.9538	0.956	0.9536	0.9556	0.9563	0.9544	0.9578	0.9547	0.9549	0.9557	0.9548	0.9487	0.9489	0.9461	0.9498	0.9601	0.9581	0.9584	0.9534	0.9528	0.9526	0.9523	0.9546	0.953	0.9515
UTP11	1	0.9475	0.9479	0.9397	0.9416	0.9414	0.9386	0.9419	0.9384	0.9373	0.9375	0.9372	0.9371	0.9375	0.9382	0.9381	0.9377	0.9377	0.9375	0.9378	0.937	0.9375	0.9365	0.9359	0.9353	0.937	0.9352	0.9367	0.9373	0.9358	0.9383	0.936	0.9362	0.9368	0.9361	0.9317	0.9319	0.9299	0.9325	0.9401	0.9386	0.9388	0.9351	0.9346	0.9344	0.9343	0.9359	0.9348	0.9337
RRP14	1	0.9191	0.9199	0.9033	0.9071	0.9068	0.901	0.9078	0.9006	0.8984	0.8987	0.898	0.8978	0.8987	0.9002	0.9	0.8991	0.8991	0.8987	0.8993	0.8977	0.8987	0.8967	0.8955	0.8943	0.8976	0.8941	0.8971	0.8982	0.8952	0.9005	0.8957	0.8959	0.8973	0.8958	0.8866	0.887	0.8828	0.8883	0.9042	0.9011	0.9014	0.8937	0.8928	0.8924	0.892	0.8955	0.8931	0.8908
DHR2	1	0.9929	0.9932	0.987	0.9886	0.9885	0.9858	0.9889	0.9856	0.9845	0.9847	0.9843	0.9842	0.9847	0.9854	0.9853	0.9849	0.9849	0.9847	0.985	0.9841	0.9847	0.9836	0.9829	0.9822	0.9841	0.9821	0.9838	0.9844	0.9828	0.9856	0.9831	0.9832	0.9839	0.9831	0.9774	0.9776	0.9746	0.9785	0.9874	0.9859	0.9861	0.9819	0.9813	0.9811	0.9809	0.9829	0.9816	0.9802
MAK11	1	0.9884	0.989	0.9721	0.9771	0.9768	0.9686	0.9779	0.968	0.9644	0.9649	0.9638	0.9634	0.9649	0.9673	0.967	0.9656	0.9656	0.9649	0.966	0.9631	0.965	0.9613	0.9591	0.9567	0.963	0.9563	0.9621	0.9641	0.9586	0.9678	0.9595	0.96	0.9624	0.9597	0.9392	0.9401	0.9288	0.9434	0.9733	0.9688	0.9693	0.9556	0.9536	0.9528	0.9521	0.9591	0.9544	0.9495
URB1	1	0.9859	0.9865	0.9705	0.975	0.9747	0.9674	0.9758	0.9668	0.9638	0.9642	0.9632	0.9629	0.9642	0.9663	0.966	0.9647	0.9647	0.9641	0.9651	0.9626	0.9642	0.9611	0.9592	0.9572	0.9626	0.9569	0.9617	0.9635	0.9587	0.9667	0.9596	0.9599	0.962	0.9597	0.943	0.9436	0.9347	0.9463	0.9715	0.9675	0.968	0.9563	0.9546	0.954	0.9534	0.9592	0.9553	0.9512
MRT4	1	0.9924	0.9926	0.9871	0.9885	0.9885	0.9861	0.9888	0.986	0.985	0.9852	0.9849	0.9848	0.9852	0.9858	0.9857	0.9853	0.9853	0.9851	0.9854	0.9847	0.9852	0.9842	0.9837	0.9831	0.9847	0.983	0.9844	0.9849	0.9836	0.9859	0.9838	0.9839	0.9845	0.9838	0.9791	0.9793	0.977	0.98	0.9874	0.9862	0.9863	0.9828	0.9824	0.9822	0.982	0.9837	0.9826	0.9814
DBP7	1	0.9969	0.997	0.9945	0.9952	0.9951	0.9941	0.9953	0.994	0.9935	0.9936	0.9935	0.9934	0.9936	0.9939	0.9939	0.9937	0.9937	0.9936	0.9937	0.9934	0.9936	0.9932	0.9929	0.9926	0.9934	0.9926	0.9933	0.9935	0.9929	0.994	0.993	0.993	0.9933	0.993	0.9907	0.9908	0.9897	0.9912	0.9947	0.9941	0.9941	0.9925	0.9923	0.9922	0.9921	0.9929	0.9924	0.9918
NAP1	1	0.9885	0.9887	0.9842	0.9853	0.9852	0.9835	0.9855	0.9833	0.9827	0.9828	0.9826	0.9825	0.9828	0.9832	0.9831	0.9829	0.9829	0.9828	0.983	0.9824	0.9828	0.9821	0.9818	0.9814	0.9824	0.9813	0.9823	0.9826	0.9817	0.9833	0.9818	0.9819	0.9823	0.9818	0.9788	0.9789	0.9775	0.9794	0.9844	0.9835	0.9836	0.9812	0.9809	0.9807	0.9806	0.9817	0.981	0.9802
UTP30	1	0.9811	0.9821	0.9509	0.9603	0.9597	0.9443	0.9619	0.9431	0.9363	0.9373	0.9351	0.9345	0.9373	0.9419	0.9412	0.9385	0.9385	0.9372	0.9393	0.9338	0.9374	0.9304	0.9262	0.9216	0.9337	0.9207	0.9318	0.9357	0.9251	0.9428	0.927	0.9278	0.9324	0.9272	0.888	0.8896	0.868	0.8959	0.9532	0.9446	0.9456	0.9194	0.9156	0.9141	0.9127	0.9261	0.9171	0.9076
LAS1	1	0.9339	0.9349	0.9127	0.9179	0.9176	0.9094	0.9189	0.9088	0.9057	0.9061	0.9052	0.9049	0.9062	0.9082	0.9079	0.9067	0.9067	0.9061	0.907	0.9046	0.9062	0.9032	0.9015	0.8997	0.9046	0.8994	0.9038	0.9055	0.9011	0.9087	0.9018	0.9022	0.9041	0.9019	0.8883	0.8888	0.8825	0.8908	0.9139	0.9095	0.91	0.8989	0.8975	0.8969	0.8964	0.9015	0.898	0.8947
RPF2	1	0.9957	0.9959	0.9915	0.9927	0.9927	0.9907	0.993	0.9906	0.9897	0.9898	0.9896	0.9895	0.9898	0.9904	0.9903	0.99	0.99	0.9898	0.9901	0.9894	0.9899	0.989	0.9885	0.988	0.9894	0.9879	0.9892	0.9897	0.9884	0.9905	0.9886	0.9887	0.9893	0.9887	0.9842	0.9844	0.9821	0.9851	0.9918	0.9907	0.9909	0.9878	0.9873	0.9871	0.987	0.9885	0.9875	0.9864
GRC3	1	0.967	0.968	0.9435	0.9499	0.9495	0.9393	0.951	0.9386	0.9345	0.9351	0.9338	0.9334	0.9351	0.9378	0.9374	0.9358	0.9358	0.935	0.9363	0.9331	0.9352	0.9311	0.9288	0.9262	0.933	0.9258	0.9319	0.9342	0.9281	0.9384	0.9292	0.9296	0.9323	0.9293	0.9094	0.9101	0.9002	0.9132	0.945	0.9395	0.9401	0.9251	0.9231	0.9223	0.9215	0.9287	0.9238	0.9189
RIX7	1	0.9586	0.9592	0.9476	0.9503	0.9501	0.9459	0.9508	0.9456	0.944	0.9442	0.9437	0.9436	0.9442	0.9453	0.9452	0.9445	0.9445	0.9442	0.9447	0.9435	0.9443	0.9427	0.9419	0.941	0.9434	0.9408	0.943	0.9439	0.9416	0.9455	0.942	0.9422	0.9432	0.9421	0.9352	0.9354	0.9323	0.9364	0.9482	0.946	0.9462	0.9405	0.9398	0.9395	0.9393	0.9418	0.9401	0.9384
SSA2	1	0.9948	0.9949	0.9938	0.9941	0.994	0.9937	0.9941	0.9936	0.9935	0.9935	0.9935	0.9934	0.9935	0.9936	0.9936	0.9935	0.9935	0.9935	0.9935	0.9934	0.9935	0.9934	0.9933	0.9932	0.9934	0.9932	0.9934	0.9935	0.9933	0.9936	0.9933	0.9933	0.9934	0.9933	0.9927	0.9927	0.9924	0.9928	0.9939	0.9937	0.9937	0.9932	0.9931	0.9931	0.9931	0.9933	0.9931	0.993
SOF1	1	0.9788	0.979	0.9744	0.9754	0.9754	0.9737	0.9756	0.9736	0.973	0.9731	0.9729	0.9728	0.9731	0.9735	0.9734	0.9732	0.9732	0.9731	0.9733	0.9728	0.9731	0.9725	0.9722	0.9718	0.9728	0.9718	0.9726	0.9729	0.9721	0.9736	0.9722	0.9723	0.9727	0.9722	0.9696	0.9697	0.9685	0.9701	0.9746	0.9737	0.9738	0.9717	0.9714	0.9713	0.9712	0.9722	0.9715	0.9708
DRS1	1	0.9929	0.9931	0.9894	0.9903	0.9903	0.9888	0.9905	0.9887	0.9882	0.9882	0.9881	0.988	0.9882	0.9886	0.9886	0.9884	0.9883	0.9882	0.9884	0.988	0.9883	0.9877	0.9874	0.987	0.988	0.987	0.9878	0.9881	0.9873	0.9887	0.9874	0.9875	0.9879	0.9875	0.9848	0.9849	0.9836	0.9853	0.9896	0.9889	0.9889	0.9869	0.9866	0.9865	0.9864	0.9874	0.9867	0.9861
NOC3	1	0.9792	0.9799	0.9633	0.9677	0.9674	0.9604	0.9685	0.9599	0.957	0.9574	0.9565	0.9562	0.9574	0.9593	0.9591	0.9579	0.9579	0.9574	0.9582	0.956	0.9575	0.9546	0.9529	0.9512	0.9559	0.9508	0.9552	0.9567	0.9525	0.9597	0.9532	0.9536	0.9554	0.9533	0.939	0.9396	0.9323	0.9418	0.9643	0.9605	0.9609	0.9503	0.9489	0.9483	0.9478	0.9529	0.9495	0.9459
CMS1	1	0.9867	0.9877	0.9493	0.9623	0.9616	0.9395	0.9644	0.9378	0.9272	0.9287	0.9252	0.9242	0.9287	0.9359	0.9349	0.9307	0.9306	0.9286	0.9318	0.9232	0.929	0.9177	0.9108	0.903	0.923	0.9016	0.92	0.9262	0.9089	0.9373	0.9121	0.9134	0.921	0.9124	0.843	0.846	0.8052	0.8577	0.9525	0.94	0.9415	0.8994	0.8928	0.8901	0.8877	0.9106	0.8953	0.8787
RLP24	1	0.9758	0.9762	0.9678	0.9698	0.9696	0.9665	0.9701	0.9663	0.9651	0.9653	0.9649	0.9648	0.9653	0.9661	0.9659	0.9655	0.9655	0.9652	0.9656	0.9647	0.9653	0.9641	0.9635	0.9628	0.9647	0.9626	0.9644	0.965	0.9633	0.9662	0.9636	0.9637	0.9645	0.9636	0.9583	0.9585	0.956	0.9593	0.9682	0.9666	0.9667	0.9625	0.9619	0.9617	0.9615	0.9634	0.9621	0.9608
SDO1	1	0.9811	0.9813	0.977	0.978	0.9779	0.9764	0.9781	0.9763	0.9757	0.9758	0.9756	0.9755	0.9758	0.9761	0.9761	0.9759	0.9759	0.9758	0.9759	0.9755	0.9758	0.9752	0.9749	0.9746	0.9755	0.9745	0.9753	0.9756	0.9748	0.9762	0.975	0.975	0.9754	0.975	0.9725	0.9726	0.9715	0.973	0.9772	0.9764	0.9765	0.9744	0.9742	0.9741	0.974	0.9749	0.9743	0.9737
FCF2	1	0.9592	0.9604	0.9286	0.9369	0.9364	0.9231	0.9384	0.9221	0.9168	0.9175	0.9158	0.9153	0.9175	0.9211	0.9206	0.9185	0.9184	0.9174	0.9191	0.9148	0.9176	0.9123	0.9092	0.9059	0.9147	0.9053	0.9133	0.9163	0.9084	0.9219	0.9098	0.9104	0.9138	0.9099	0.8836	0.8846	0.8716	0.8886	0.9305	0.9233	0.9241	0.9044	0.9017	0.9006	0.8997	0.9091	0.9027	0.8963
REX2	1	0.994	0.9941	0.9904	0.9913	0.9913	0.9897	0.9915	0.9896	0.989	0.9891	0.9889	0.9888	0.9891	0.9895	0.9894	0.9892	0.9892	0.9891	0.9893	0.9888	0.9891	0.9885	0.9881	0.9878	0.9888	0.9877	0.9886	0.9889	0.988	0.9896	0.9882	0.9883	0.9887	0.9882	0.9852	0.9853	0.9838	0.9858	0.9906	0.9897	0.9898	0.9876	0.9873	0.9872	0.987	0.9881	0.9874	0.9867
BMT6	1	0.9883	0.9887	0.9792	0.9818	0.9816	0.9776	0.9822	0.9773	0.9756	0.9758	0.9753	0.9752	0.9758	0.977	0.9768	0.9761	0.9761	0.9758	0.9763	0.975	0.9759	0.9742	0.9733	0.9722	0.975	0.972	0.9746	0.9755	0.973	0.9772	0.9734	0.9736	0.9747	0.9735	0.9652	0.9655	0.9612	0.9668	0.9798	0.9776	0.9779	0.9718	0.9709	0.9706	0.9703	0.9732	0.9712	0.9692
FYV7	1	0.8665	0.8696	0.7989	0.8161	0.8149	0.7879	0.8192	0.7861	0.7758	0.7772	0.774	0.7731	0.7772	0.7841	0.7832	0.7791	0.779	0.7771	0.7802	0.7722	0.7774	0.7675	0.7617	0.7557	0.772	0.7547	0.7694	0.7749	0.7603	0.7856	0.7628	0.7639	0.7703	0.7631	0.7177	0.7193	0.6984	0.7259	0.8028	0.7884	0.79	0.753	0.7483	0.7464	0.7448	0.7616	0.7501	0.7388
BUD20	1	0.9647	0.9657	0.942	0.9481	0.9477	0.938	0.9492	0.9374	0.9335	0.934	0.9328	0.9325	0.934	0.9366	0.9363	0.9347	0.9347	0.934	0.9352	0.9321	0.9341	0.9303	0.9281	0.9258	0.9321	0.9254	0.9311	0.9332	0.9275	0.9372	0.9285	0.9289	0.9314	0.9286	0.9101	0.9108	0.9017	0.9136	0.9434	0.9382	0.9388	0.9247	0.9228	0.9221	0.9214	0.9281	0.9235	0.919
MDN1	1	0.9922	0.9925	0.9867	0.9882	0.9881	0.9857	0.9885	0.9855	0.9845	0.9846	0.9843	0.9842	0.9846	0.9853	0.9852	0.9848	0.9848	0.9846	0.9849	0.9841	0.9847	0.9837	0.9831	0.9825	0.9841	0.9824	0.9839	0.9844	0.9829	0.9854	0.9832	0.9833	0.984	0.9832	0.9783	0.9785	0.976	0.9792	0.987	0.9857	0.9858	0.9822	0.9817	0.9815	0.9813	0.9831	0.9819	0.9807
DIP2	1	0.9964	0.9965	0.994	0.9947	0.9946	0.9936	0.9948	0.9936	0.9932	0.9932	0.9931	0.9931	0.9932	0.9935	0.9935	0.9933	0.9933	0.9932	0.9933	0.993	0.9932	0.9928	0.9926	0.9924	0.993	0.9923	0.9929	0.9931	0.9925	0.9935	0.9926	0.9927	0.9929	0.9927	0.9907	0.9908	0.9898	0.9911	0.9942	0.9937	0.9937	0.9922	0.992	0.992	0.9919	0.9926	0.9921	0.9916
RMP1	1	0.1572	0.1905	0.0028	0.0072	0.0068	0.0016	0.0086	0.0015	0.0009	0.0009	0.0008	0.0008	0.0009	0.0013	0.0013	0.001	0.001	0.0009	0.0011	0.0007	0.0009	0.0006	0.0004	0.0003	0.0007	0.0003	0.0006	0.0008	0.0004	0.0014	0.0005	0.0005	0.0007	0.0005	0.0001	0	0	0	0.0035	0.0016	0.0018	0.0003	0.0002	0.0002	0.0002	0.0004	0.0003	0.0002
CBF5	1	0.9995	0.9995	0.9994	0.9994	0.9994	0.9994	0.9994	0.9994	0.9993	0.9993	0.9993	0.9993	0.9993	0.9994	0.9994	0.9993	0.9993	0.9993	0.9994	0.9993	0.9993	0.9993	0.9993	0.9993	0.9993	0.9993	0.9993	0.9993	0.9993	0.9994	0.9993	0.9993	0.9993	0.9993	0.9992	0.9992	0.9992	0.9993	0.9994	0.9994	0.9994	0.9993	0.9993	0.9993	0.9993	0.9993	0.9993	0.9993
EMG1	1	0.9969	0.9969	0.9963	0.9964	0.9964	0.9962	0.9965	0.9962	0.9961	0.9961	0.9961	0.9961	0.9961	0.9962	0.9962	0.9962	0.9962	0.9961	0.9962	0.9961	0.9961	0.9961	0.996	0.996	0.9961	0.996	0.9961	0.9961	0.996	0.9962	0.996	0.996	0.9961	0.996	0.9957	0.9957	0.9956	0.9958	0.9963	0.9962	0.9962	0.996	0.9959	0.9959	0.9959	0.996	0.9959	0.9958
HCR1	1	0.9623	0.9635	0.9322	0.9405	0.94	0.9267	0.9419	0.9257	0.9204	0.9211	0.9194	0.9189	0.9211	0.9247	0.9242	0.9221	0.922	0.921	0.9227	0.9184	0.9212	0.9159	0.9127	0.9094	0.9183	0.9088	0.9169	0.9199	0.9119	0.9255	0.9133	0.9139	0.9174	0.9135	0.8868	0.8878	0.8744	0.8919	0.9341	0.9269	0.9277	0.9078	0.9052	0.9041	0.9031	0.9126	0.9062	0.8996
NOP56	1	0.9973	0.9973	0.9967	0.9969	0.9968	0.9966	0.9969	0.9966	0.9965	0.9966	0.9965	0.9965	0.9966	0.9966	0.9966	0.9966	0.9966	0.9966	0.9966	0.9965	0.9966	0.9965	0.9964	0.9964	0.9965	0.9964	0.9965	0.9965	0.9964	0.9966	0.9964	0.9965	0.9965	0.9965	0.9961	0.9961	0.996	0.9962	0.9968	0.9966	0.9967	0.9964	0.9963	0.9963	0.9963	0.9964	0.9964	0.9963
PWP1	1	0.9929	0.9932	0.9837	0.9865	0.9863	0.9818	0.987	0.9814	0.9795	0.9797	0.9791	0.9789	0.9798	0.9811	0.9809	0.9801	0.9801	0.9797	0.9803	0.9787	0.9798	0.9778	0.9766	0.9752	0.9787	0.975	0.9782	0.9793	0.9762	0.9814	0.9768	0.977	0.9784	0.9769	0.9657	0.9661	0.9599	0.9679	0.9844	0.9819	0.9822	0.9746	0.9735	0.9731	0.9727	0.9765	0.974	0.9713
RSA3	1	0.8287	0.8362	0.6478	0.6959	0.6927	0.6173	0.7044	0.6122	0.5838	0.5875	0.5788	0.5764	0.5877	0.6068	0.6041	0.5928	0.5925	0.5873	0.5958	0.5738	0.5883	0.5609	0.5455	0.5294	0.5733	0.5266	0.5661	0.5813	0.5415	0.6109	0.5483	0.5512	0.5686	0.5491	0.4331	0.4371	0.3887	0.4531	0.6587	0.6185	0.623	0.5223	0.5099	0.505	0.5007	0.5451	0.5146	0.4854
UTP13	1	0.9752	0.9755	0.9689	0.9704	0.9703	0.9679	0.9707	0.9678	0.9669	0.967	0.9667	0.9666	0.967	0.9676	0.9675	0.9672	0.9672	0.967	0.9673	0.9666	0.967	0.9662	0.9657	0.9651	0.9666	0.9651	0.9663	0.9668	0.9655	0.9677	0.9658	0.9658	0.9664	0.9658	0.9619	0.962	0.9602	0.9626	0.9693	0.968	0.9681	0.9649	0.9645	0.9643	0.9642	0.9656	0.9647	0.9637
DBP9	1	0.9921	0.9923	0.9886	0.9895	0.9894	0.988	0.9896	0.9879	0.9873	0.9874	0.9872	0.9872	0.9874	0.9878	0.9877	0.9875	0.9875	0.9874	0.9875	0.9871	0.9874	0.9868	0.9865	0.9862	0.9871	0.9861	0.987	0.9873	0.9864	0.9878	0.9866	0.9866	0.987	0.9866	0.984	0.9841	0.9828	0.9845	0.9888	0.988	0.9881	0.986	0.9858	0.9857	0.9856	0.9865	0.9859	0.9852
GSP1	1	1	1	1	1	1	1	1	1	1	1	1	1	1	1	1	1	1	1	1	1	1	1	1	1	1	1	1	1	1	1	1	1	1	1	1	1	1	1	1	1	1	1	1	1	1	1	1	1
SGD1	1	0.9962	0.9963	0.9907	0.9924	0.9923	0.9896	0.9927	0.9893	0.9881	0.9883	0.9879	0.9878	0.9883	0.9891	0.989	0.9885	0.9885	0.9883	0.9887	0.9877	0.9883	0.9871	0.9863	0.9855	0.9877	0.9854	0.9873	0.988	0.9861	0.9893	0.9865	0.9866	0.9874	0.9865	0.9795	0.9798	0.9758	0.9809	0.9911	0.9896	0.9898	0.9851	0.9845	0.9842	0.9839	0.9863	0.9847	0.983
KAP95	1	0.9986	0.9987	0.996	0.9968	0.9967	0.9953	0.9969	0.9952	0.9946	0.9947	0.9945	0.9944	0.9947	0.9951	0.9951	0.9948	0.9948	0.9947	0.9949	0.9943	0.9947	0.994	0.9936	0.9931	0.9943	0.9931	0.9942	0.9945	0.9935	0.9952	0.9937	0.9938	0.9942	0.9937	0.9896	0.9898	0.9874	0.9905	0.9962	0.9954	0.9955	0.9929	0.9925	0.9924	0.9922	0.9936	0.9927	0.9917
REH1	1	0.9834	0.9844	0.9536	0.9631	0.9625	0.9468	0.9647	0.9456	0.9386	0.9396	0.9373	0.9366	0.9396	0.9443	0.9437	0.9409	0.9408	0.9395	0.9417	0.936	0.9398	0.9324	0.928	0.9231	0.9358	0.9222	0.9339	0.9379	0.9268	0.9453	0.9288	0.9297	0.9345	0.9291	0.2216	0.1417	0.2013	0.8957	0.9559	0.9471	0.9482	0.9209	0.9168	0.9152	0.9137	0.9279	0.9184	0.9082
AFG2	1	0.9792	0.9798	0.9657	0.9693	0.9691	0.9633	0.97	0.9629	0.9606	0.9609	0.9601	0.9599	0.9609	0.9624	0.9622	0.9613	0.9613	0.9608	0.9615	0.9597	0.9609	0.9586	0.9573	0.9559	0.9597	0.9556	0.9591	0.9603	0.9569	0.9628	0.9575	0.9578	0.9593	0.9576	0.9463	0.9467	0.9411	0.9484	0.9665	0.9634	0.9637	0.9552	0.9541	0.9536	0.9532	0.9572	0.9545	0.9517
UTP21	1	0.9694	0.9697	0.9634	0.9648	0.9647	0.9625	0.9651	0.9623	0.9615	0.9616	0.9613	0.9613	0.9616	0.9621	0.9621	0.9617	0.9617	0.9616	0.9618	0.9612	0.9616	0.9608	0.9603	0.9599	0.9612	0.9598	0.961	0.9614	0.9602	0.9623	0.9604	0.9605	0.961	0.9605	0.9569	0.957	0.9554	0.9575	0.9637	0.9625	0.9626	0.9597	0.9593	0.9591	0.959	0.9603	0.9594	0.9585
SEN1	1	0.992	0.992	0.9906	0.9909	0.9909	0.9904	0.991	0.9903	0.9902	0.9902	0.9901	0.9901	0.9902	0.9903	0.9903	0.9902	0.9902	0.9902	0.9902	0.9901	0.9902	0.99	0.9899	0.9898	0.9901	0.9898	0.99	0.9901	0.9899	0.9903	0.9899	0.9899	0.9901	0.9899	0.9891	0.9892	0.9888	0.9893	0.9907	0.9904	0.9904	0.9898	0.9897	0.9896	0.9896	0.9899	0.9897	0.9895
TSR2	1	0.9405	0.9425	0.8926	0.9057	0.9049	0.8839	0.908	0.8824	0.874	0.8752	0.8725	0.8718	0.8752	0.8808	0.8801	0.8767	0.8766	0.8751	0.8776	0.871	0.8754	0.867	0.8622	0.857	0.8709	0.8561	0.8686	0.8733	0.8609	0.8821	0.8631	0.864	0.8694	0.8633	0.8225	0.824	0.8039	0.8302	0.8956	0.8843	0.8856	0.8546	0.8505	0.8488	0.8473	0.862	0.8521	0.842
UTP14	1	0.9945	0.9945	0.9935	0.9937	0.9937	0.9934	0.9938	0.9934	0.9932	0.9933	0.9932	0.9932	0.9933	0.9933	0.9933	0.9933	0.9933	0.9932	0.9933	0.9932	0.9933	0.9931	0.9931	0.993	0.9932	0.993	0.9932	0.9932	0.993	0.9934	0.9931	0.9931	0.9932	0.9931	0.9925	0.9926	0.9923	0.9926	0.9936	0.9934	0.9934	0.993	0.9929	0.9929	0.9929	0.9931	0.9929	0.9928
ERB1	1	0.9858	0.986	0.9822	0.9831	0.983	0.9816	0.9832	0.9815	0.981	0.9811	0.9809	0.9809	0.9811	0.9814	0.9814	0.9812	0.9812	0.9811	0.9812	0.9808	0.9811	0.9806	0.9803	0.98	0.9808	0.98	0.9807	0.981	0.9802	0.9815	0.9804	0.9804	0.9807	0.9804	0.9781	0.9782	0.9772	0.9785	0.9824	0.9817	0.9817	0.9799	0.9796	0.9796	0.9795	0.9803	0.9797	0.9792
UTP15	1	0.9892	0.9895	0.9837	0.9852	0.9851	0.9828	0.9854	0.9826	0.9817	0.9818	0.9816	0.9815	0.9818	0.9824	0.9824	0.982	0.982	0.9818	0.9821	0.9814	0.9819	0.981	0.9805	0.9799	0.9814	0.9798	0.9812	0.9816	0.9803	0.9826	0.9806	0.9807	0.9812	0.9806	0.9764	0.9765	0.9745	0.9772	0.984	0.9828	0.983	0.9797	0.9793	0.9791	0.9789	0.9805	0.9794	0.9784
ECM16	1	0.9881	0.9883	0.9833	0.9845	0.9845	0.9825	0.9848	0.9824	0.9817	0.9818	0.9815	0.9815	0.9818	0.9823	0.9822	0.9819	0.9819	0.9817	0.982	0.9814	0.9818	0.981	0.9806	0.9802	0.9814	0.9801	0.9812	0.9816	0.9805	0.9824	0.9807	0.9808	0.9812	0.9807	0.9773	0.9774	0.9758	0.9779	0.9836	0.9826	0.9827	0.98	0.9796	0.9795	0.9794	0.9806	0.9798	0.9789
RRB1	1	0.9919	0.9921	0.9872	0.9884	0.9884	0.9863	0.9887	0.9862	0.9854	0.9855	0.9852	0.9852	0.9855	0.986	0.986	0.9856	0.9856	0.9855	0.9857	0.9851	0.9855	0.9847	0.9842	0.9838	0.9851	0.9837	0.9849	0.9853	0.9841	0.9861	0.9843	0.9844	0.9849	0.9844	0.9805	0.9806	0.9787	0.9812	0.9875	0.9864	0.9865	0.9835	0.9831	0.983	0.9828	0.9842	0.9833	0.9823
RRP5	1	0.9979	0.998	0.9938	0.9951	0.995	0.9928	0.9953	0.9926	0.9916	0.9917	0.9914	0.9913	0.9918	0.9924	0.9923	0.9919	0.9919	0.9917	0.9921	0.9912	0.9918	0.9907	0.99	0.9893	0.9912	0.9892	0.9909	0.9915	0.9899	0.9926	0.9902	0.9903	0.991	0.9902	0.9836	0.9839	0.98	0.985	0.9941	0.9928	0.993	0.9889	0.9883	0.9881	0.9878	0.99	0.9886	0.987
RNA1	1	0.9972	0.9975	0.9852	0.9898	0.9896	0.9814	0.9905	0.9807	0.9763	0.977	0.9755	0.9751	0.977	0.9799	0.9795	0.9778	0.9778	0.9769	0.9783	0.9746	0.9771	0.9723	0.9691	0.9656	0.9745	0.9649	0.9732	0.9759	0.9683	0.9805	0.9697	0.9703	0.9737	0.9699	0.9344	0.9361	0.9117	0.9426	0.9863	0.9816	0.9821	0.9639	0.9607	0.9594	0.9582	0.9691	0.9619	0.9537
RNT1	1	0.9875	0.9879	0.9758	0.9791	0.9789	0.9735	0.9797	0.9731	0.9709	0.9712	0.9705	0.9703	0.9712	0.9727	0.9725	0.9716	0.9716	0.9712	0.9718	0.9701	0.9712	0.969	0.9677	0.9662	0.97	0.966	0.9694	0.9707	0.9673	0.973	0.9679	0.9682	0.9696	0.968	0.9563	0.9567	0.9506	0.9586	0.9765	0.9736	0.9739	0.9656	0.9644	0.9639	0.9635	0.9676	0.9649	0.962
TMA23	1	0.2411	0.2862	0.0047	0.0121	0.0114	0.0027	0.0145	0.0024	0.0015	0.0016	0.0013	0.0013	0.0016	0.0022	0.0021	0.0017	0.0017	0.0016	0.0018	0.0012	0.0016	0.001	0.0007	0.0006	0.0012	0.0005	0.0011	0.0014	0.0007	0.0024	0.0008	0.0008	0.0011	0.0008	0.0001	0.0001	0	0.0001	0.0058	0.0027	0.003	0.0005	0.0004	0.0004	0.0003	0.0007	0.0004	0.0003
NGL2	1	0.9889	0.9897	0.963	0.9717	0.9712	0.9566	0.9731	0.9554	0.9486	0.9495	0.9473	0.9466	0.9495	0.9542	0.9535	0.9508	0.9508	0.9494	0.9516	0.946	0.9497	0.9424	0.9379	0.933	0.9458	0.9321	0.9439	0.9479	0.9368	0.9551	0.9388	0.9396	0.9445	0.939	0.8948	0.8967	0.8706	0.9041	0.9652	0.9569	0.9578	0.9307	0.9265	0.9248	0.9232	0.9378	0.9281	0.9175
HAS1	1	0.9994	0.9994	0.9992	0.9992	0.9992	0.9991	0.9992	0.9991	0.9991	0.9991	0.9991	0.9991	0.9991	0.9991	0.9991	0.9991	0.9991	0.9991	0.9991	0.9991	0.9991	0.9991	0.999	0.999	0.9991	0.999	0.9991	0.9991	0.999	0.9991	0.999	0.9991	0.9991	0.9991	0.9989	0.9989	0.9989	0.9989	0.9992	0.9991	0.9991	0.999	0.999	0.999	0.999	0.999	0.999	0.999
PSE1	1	0.9981	0.9982	0.9921	0.9943	0.9941	0.9905	0.9946	0.9902	0.9884	0.9886	0.988	0.9878	0.9886	0.9899	0.9897	0.989	0.989	0.9886	0.9892	0.9877	0.9887	0.9867	0.9854	0.984	0.9876	0.9837	0.9871	0.9882	0.9851	0.9901	0.9857	0.9859	0.9873	0.9857	0.9722	0.9728	0.9639	0.9752	0.9927	0.9906	0.9908	0.9833	0.9821	0.9816	0.9811	0.9854	0.9826	0.9794
YMR310C	1	0.9751	0.9754	0.9681	0.9698	0.9697	0.967	0.9701	0.9668	0.9658	0.966	0.9657	0.9656	0.966	0.9667	0.9666	0.9662	0.9662	0.966	0.9663	0.9655	0.966	0.965	0.9645	0.9639	0.9655	0.9638	0.9652	0.9658	0.9643	0.9668	0.9646	0.9647	0.9653	0.9646	0.9602	0.9603	0.9583	0.961	0.9685	0.9671	0.9672	0.9636	0.9632	0.963	0.9628	0.9645	0.9633	0.9622
KRI1	1	0.9161	0.9178	0.8772	0.8871	0.8865	0.8709	0.8889	0.8698	0.8638	0.8646	0.8628	0.8622	0.8646	0.8687	0.8681	0.8657	0.8657	0.8646	0.8664	0.8617	0.8648	0.8589	0.8556	0.852	0.8616	0.8514	0.8601	0.8633	0.8547	0.8695	0.8562	0.8568	0.8606	0.8564	0.8294	0.8304	0.8177	0.8343	0.8795	0.8711	0.8721	0.8505	0.8477	0.8466	0.8456	0.8555	0.8487	0.842
TRF5	1	0.9621	0.9635	0.9265	0.9365	0.9359	0.9197	0.9383	0.9186	0.9119	0.9128	0.9107	0.9101	0.9129	0.9173	0.9167	0.9141	0.914	0.9128	0.9148	0.9095	0.913	0.9064	0.9024	0.8982	0.9094	0.8975	0.9076	0.9113	0.9014	0.9183	0.9032	0.9039	0.9082	0.9034	0.8697	0.871	0.8538	0.8762	0.9288	0.92	0.921	0.8963	0.893	0.8916	0.8904	0.9023	0.8942	0.886
POP3	1	0.9511	0.9538	0.8691	0.8943	0.8927	0.8515	0.8985	0.8485	0.8308	0.8332	0.8276	0.826	0.8333	0.8452	0.8435	0.8365	0.8364	0.8331	0.8384	0.8243	0.8337	0.8157	0.805	0.7935	0.824	0.7915	0.8192	0.8292	0.8022	0.8477	0.807	0.809	0.8208	0.8076	0.7143	0.7179	0.6709	0.7323	0.875	0.8523	0.8549	0.7882	0.7789	0.7751	0.7718	0.8047	0.7825	0.7596
NAR1	1	0.9815	0.9817	0.9771	0.9782	0.9781	0.9765	0.9784	0.9764	0.9758	0.9758	0.9756	0.9756	0.9758	0.9762	0.9762	0.9759	0.9759	0.9758	0.976	0.9755	0.9759	0.9753	0.9749	0.9746	0.9755	0.9745	0.9754	0.9757	0.9748	0.9763	0.975	0.975	0.9754	0.975	0.9724	0.9725	0.9712	0.9728	0.9774	0.9765	0.9766	0.9744	0.9741	0.974	0.9739	0.9749	0.9742	0.9736
CSL4	1	0.9644	0.9649	0.954	0.9566	0.9564	0.9524	0.957	0.9521	0.9506	0.9508	0.9503	0.9502	0.9508	0.9518	0.9517	0.9511	0.951	0.9508	0.9512	0.95	0.9508	0.9493	0.9485	0.9476	0.95	0.9475	0.9496	0.9504	0.9483	0.952	0.9487	0.9488	0.9498	0.9487	0.942	0.9423	0.9392	0.9433	0.9546	0.9524	0.9527	0.9472	0.9465	0.9463	0.946	0.9485	0.9468	0.9451
JJJ1	1	0.9389	0.9399	0.9176	0.9229	0.9226	0.9142	0.9239	0.9136	0.9105	0.9109	0.9099	0.9097	0.9109	0.913	0.9127	0.9115	0.9115	0.9109	0.9118	0.9094	0.911	0.9079	0.9062	0.9043	0.9093	0.904	0.9085	0.9102	0.9057	0.9135	0.9065	0.9068	0.9088	0.9066	0.8926	0.8931	0.8865	0.8951	0.9188	0.9143	0.9148	0.9035	0.902	0.9014	0.9009	0.9061	0.9026	0.8991
SQS1	1	0.8555	0.8591	0.7766	0.7967	0.7954	0.7637	0.8003	0.7616	0.7496	0.7512	0.7475	0.7464	0.7512	0.7593	0.7582	0.7534	0.7533	0.7511	0.7547	0.7453	0.7515	0.7398	0.7331	0.7261	0.7451	0.7249	0.742	0.7485	0.7314	0.7611	0.7343	0.7356	0.7431	0.7347	0.6818	0.6837	0.6594	0.6914	0.7811	0.7643	0.7662	0.723	0.7175	0.7153	0.7133	0.7329	0.7196	0.7064
POP1	1	0.9517	0.9521	0.9435	0.9454	0.9453	0.9423	0.9458	0.9421	0.941	0.9411	0.9408	0.9407	0.9411	0.9419	0.9418	0.9413	0.9413	0.9411	0.9414	0.9406	0.9411	0.9401	0.9395	0.9388	0.9406	0.9387	0.9403	0.9409	0.9393	0.942	0.9396	0.9397	0.9404	0.9396	0.9349	0.9351	0.933	0.9358	0.9439	0.9423	0.9425	0.9386	0.9381	0.9379	0.9377	0.9395	0.9383	0.9371
SSB2	1	0.9159	0.9168	0.8993	0.9033	0.903	0.8968	0.904	0.8964	0.8942	0.8945	0.8938	0.8936	0.8945	0.896	0.8958	0.8949	0.8949	0.8944	0.8951	0.8934	0.8945	0.8923	0.8911	0.8898	0.8933	0.8896	0.8927	0.894	0.8908	0.8963	0.8913	0.8915	0.8929	0.8914	0.8818	0.8821	0.8778	0.8835	0.9002	0.8969	0.8973	0.8892	0.8882	0.8878	0.8875	0.8911	0.8886	0.8862
RIO2	1	0.997	0.997	0.9954	0.9958	0.9958	0.9952	0.9959	0.9951	0.9949	0.9949	0.9948	0.9948	0.9949	0.9951	0.9951	0.995	0.995	0.9949	0.995	0.9948	0.9949	0.9947	0.9945	0.9944	0.9948	0.9944	0.9947	0.9949	0.9945	0.9951	0.9946	0.9946	0.9947	0.9946	0.9934	0.9934	0.9929	0.9936	0.9955	0.9952	0.9952	0.9943	0.9942	0.9941	0.9941	0.9945	0.9942	0.9939
IPI3	1	0.987	0.9881	0.9436	0.9593	0.9584	0.9317	0.9617	0.9295	0.9164	0.9182	0.9138	0.9126	0.9182	0.9271	0.9259	0.9207	0.9206	0.9181	0.9221	0.9113	0.9185	0.9044	0.8956	0.8858	0.9111	0.884	0.9072	0.9151	0.8933	0.9289	0.8973	0.899	0.9086	0.8978	0.8089	0.8127	0.7604	0.8277	0.9475	0.9322	0.934	0.8812	0.8728	0.8694	0.8663	0.8954	0.876	0.8548
NOP13	1	0.9689	0.9702	0.9336	0.9439	0.9433	0.9266	0.9457	0.9254	0.9184	0.9193	0.9171	0.9165	0.9194	0.9241	0.9234	0.9206	0.9206	0.9193	0.9214	0.9158	0.9195	0.9124	0.9082	0.9037	0.9157	0.9029	0.9138	0.9177	0.9071	0.9251	0.909	0.9098	0.9144	0.9092	0.8722	0.8737	0.8544	0.8795	0.936	0.9269	0.9279	0.9016	0.898	0.8965	0.8951	0.9081	0.8994	0.8903
RIA1	1	0.9881	0.9882	0.9857	0.9863	0.9862	0.9853	0.9864	0.9853	0.9849	0.985	0.9849	0.9848	0.985	0.9852	0.9852	0.985	0.985	0.985	0.9851	0.9848	0.985	0.9847	0.9845	0.9843	0.9848	0.9842	0.9847	0.9849	0.9844	0.9852	0.9845	0.9845	0.9847	0.9845	0.9831	0.9831	0.9825	0.9833	0.9858	0.9853	0.9854	0.9842	0.984	0.984	0.9839	0.9845	0.9841	0.9837
NAF1	1	0.9167	0.918	0.8891	0.896	0.8955	0.8848	0.8972	0.8841	0.8801	0.8806	0.8794	0.8791	0.8807	0.8834	0.883	0.8814	0.8813	0.8806	0.8818	0.8787	0.8807	0.8768	0.8746	0.8723	0.8786	0.8719	0.8776	0.8797	0.8741	0.8839	0.875	0.8755	0.8779	0.8751	0.8575	0.8582	0.85	0.8607	0.8907	0.885	0.8856	0.8712	0.8694	0.8687	0.868	0.8746	0.8701	0.8657
DBP2	1	0.9936	0.9937	0.9919	0.9923	0.9923	0.9916	0.9924	0.9916	0.9913	0.9914	0.9913	0.9913	0.9914	0.9915	0.9915	0.9914	0.9914	0.9914	0.9914	0.9912	0.9914	0.9911	0.991	0.9909	0.9912	0.9908	0.9912	0.9913	0.991	0.9916	0.991	0.991	0.9912	0.991	0.99	0.99	0.9895	0.9901	0.992	0.9916	0.9917	0.9908	0.9907	0.9906	0.9906	0.991	0.9907	0.9905
NOP15	1	0.9741	0.9751	0.9458	0.954	0.9535	0.9402	0.9554	0.9393	0.9337	0.9344	0.9327	0.9322	0.9345	0.9382	0.9377	0.9355	0.9354	0.9344	0.9361	0.9317	0.9346	0.929	0.9256	0.922	0.9316	0.9214	0.93	0.9332	0.9247	0.939	0.9262	0.9269	0.9306	0.9264	0.8969	0.8981	0.8826	0.9027	0.9477	0.9405	0.9413	0.9204	0.9174	0.9162	0.9152	0.9255	0.9186	0.9113
IMP4	1	0.9925	0.9927	0.9892	0.9901	0.99	0.9887	0.9902	0.9886	0.9881	0.9882	0.988	0.988	0.9882	0.9885	0.9885	0.9883	0.9882	0.9882	0.9883	0.9879	0.9882	0.9877	0.9874	0.9871	0.9879	0.987	0.9878	0.988	0.9873	0.9886	0.9874	0.9875	0.9878	0.9874	0.985	0.9851	0.984	0.9855	0.9894	0.9887	0.9888	0.9869	0.9867	0.9866	0.9865	0.9874	0.9868	0.9862
NOP2	1	0.9911	0.9912	0.9891	0.9895	0.9895	0.9887	0.9896	0.9887	0.9884	0.9884	0.9884	0.9883	0.9885	0.9886	0.9886	0.9885	0.9885	0.9884	0.9885	0.9883	0.9885	0.9882	0.988	0.9879	0.9883	0.9878	0.9882	0.9884	0.988	0.9887	0.9881	0.9881	0.9883	0.9881	0.9868	0.9869	0.9863	0.9871	0.9892	0.9888	0.9888	0.9878	0.9877	0.9876	0.9876	0.988	0.9877	0.9874
RCM1	1	0.995	0.9952	0.9898	0.9913	0.9912	0.9888	0.9916	0.9886	0.9876	0.9877	0.9874	0.9873	0.9877	0.9884	0.9883	0.9879	0.9879	0.9877	0.988	0.9872	0.9878	0.9867	0.9861	0.9854	0.9872	0.9853	0.9869	0.9875	0.9859	0.9886	0.9862	0.9863	0.987	0.9862	0.9807	0.9809	0.978	0.9818	0.9902	0.9888	0.989	0.9851	0.9846	0.9844	0.9842	0.9861	0.9848	0.9834
RLP7	1	0.9302	0.9334	0.8443	0.8692	0.8676	0.8276	0.8734	0.8247	0.8083	0.8105	0.8053	0.8038	0.8106	0.8216	0.8201	0.8136	0.8134	0.8104	0.8153	0.8023	0.8109	0.7945	0.7848	0.7745	0.802	0.7727	0.7976	0.8068	0.7823	0.824	0.7866	0.7884	0.7991	0.7871	0.7056	0.7087	0.669	0.721	0.8501	0.8283	0.8308	0.7698	0.7615	0.7582	0.7553	0.7845	0.7647	0.7446
MPP6	1	0.9008	0.9043	0.8144	0.8379	0.8364	0.799	0.842	0.7963	0.7816	0.7835	0.7789	0.7776	0.7836	0.7935	0.7922	0.7863	0.7862	0.7834	0.7879	0.7763	0.7839	0.7693	0.7609	0.7519	0.776	0.7504	0.7721	0.7802	0.7587	0.7957	0.7624	0.764	0.7734	0.7629	0.6938	0.6963	0.6637	0.7066	0.8198	0.7996	0.8019	0.7479	0.7408	0.7379	0.7354	0.7606	0.7435	0.7264
DBP6	1	0.9726	0.9731	0.96	0.9633	0.963	0.9579	0.9638	0.9576	0.9556	0.9559	0.9552	0.9551	0.9559	0.9572	0.957	0.9562	0.9562	0.9558	0.9564	0.9549	0.9559	0.954	0.9529	0.9517	0.9549	0.9515	0.9543	0.9554	0.9526	0.9575	0.9531	0.9533	0.9545	0.9531	0.944	0.9443	0.9399	0.9457	0.9608	0.958	0.9583	0.9511	0.9502	0.9498	0.9495	0.9528	0.9506	0.9483
TRM112	1	0.9841	0.9845	0.9756	0.9779	0.9777	0.9742	0.9782	0.9739	0.9726	0.9727	0.9723	0.9722	0.9727	0.9737	0.9735	0.973	0.973	0.9727	0.9731	0.9721	0.9728	0.9714	0.9706	0.9698	0.972	0.9696	0.9717	0.9724	0.9704	0.9739	0.9708	0.9709	0.9718	0.9708	0.9642	0.9645	0.9613	0.9655	0.9761	0.9742	0.9745	0.9694	0.9687	0.9685	0.9682	0.9706	0.969	0.9674
NOG2	1	0.9797	0.9799	0.9752	0.9763	0.9762	0.9745	0.9765	0.9743	0.9737	0.9738	0.9736	0.9735	0.9738	0.9742	0.9742	0.9739	0.9739	0.9738	0.974	0.9735	0.9738	0.9732	0.9728	0.9725	0.9735	0.9724	0.9733	0.9736	0.9727	0.9743	0.9729	0.973	0.9734	0.9729	0.9701	0.9702	0.969	0.9706	0.9754	0.9745	0.9746	0.9723	0.972	0.9719	0.9718	0.9728	0.9721	0.9714
ESF2	1	0.9871	0.9879	0.9567	0.9669	0.9663	0.9492	0.9686	0.9478	0.9398	0.9409	0.9383	0.9376	0.941	0.9464	0.9456	0.9425	0.9424	0.9409	0.9433	0.9368	0.9411	0.9327	0.9275	0.9217	0.9366	0.9207	0.9344	0.9391	0.9261	0.9475	0.9284	0.9294	0.9351	0.9287	0.8776	0.8797	0.8499	0.8883	0.9592	0.9495	0.9507	0.919	0.9141	0.9121	0.9104	0.9273	0.916	0.9037
NOP8	1	0.4006	0.4426	0.029	0.0568	0.0543	0.0192	0.0643	0.0179	0.0124	0.013	0.0116	0.0112	0.013	0.0167	0.0161	0.0139	0.0138	0.0129	0.0145	0.0108	0.0131	0.0092	0.0075	0.0061	0.0108	0.0059	0.0098	0.0119	0.0071	0.0176	0.0078	0.0081	0.0101	0.0079	0.0018	0.0019	0.001	0.0023	0.0337	0.0195	0.0207	0.0056	0.0048	0.0045	0.0042	0.0075	0.0051	0.0035
RRP40	1	0.974	0.9745	0.9644	0.9668	0.9666	0.9628	0.9672	0.9625	0.9611	0.9613	0.9608	0.9607	0.9613	0.9623	0.9621	0.9615	0.9615	0.9612	0.9617	0.9605	0.9613	0.9599	0.959	0.9582	0.9605	0.958	0.9601	0.9609	0.9588	0.9625	0.9592	0.9594	0.9603	0.9592	0.9526	0.9529	0.9497	0.9538	0.9649	0.9629	0.9631	0.9578	0.9571	0.9568	0.9566	0.959	0.9574	0.9557
REX4	1	0.9894	0.9898	0.9797	0.9825	0.9823	0.9779	0.983	0.9776	0.9757	0.976	0.9754	0.9752	0.976	0.9772	0.9771	0.9763	0.9763	0.976	0.9765	0.9751	0.976	0.9742	0.9731	0.9719	0.975	0.9717	0.9745	0.9756	0.9728	0.9775	0.9733	0.9735	0.9747	0.9734	0.9638	0.9642	0.9592	0.9657	0.9804	0.978	0.9782	0.9714	0.9704	0.9701	0.9697	0.9731	0.9708	0.9685
BRX1	1	0.9964	0.9965	0.9938	0.9945	0.9944	0.9933	0.9946	0.9932	0.9927	0.9928	0.9926	0.9926	0.9928	0.9931	0.993	0.9929	0.9929	0.9928	0.9929	0.9925	0.9928	0.9923	0.992	0.9917	0.9925	0.9917	0.9924	0.9927	0.9919	0.9932	0.9921	0.9921	0.9924	0.9921	0.9897	0.9898	0.9885	0.9901	0.9939	0.9933	0.9934	0.9916	0.9913	0.9912	0.9912	0.992	0.9914	0.9908
NOP12	1	0.9746	0.9758	0.9423	0.9519	0.9513	0.9357	0.9536	0.9345	0.9278	0.9287	0.9266	0.926	0.9288	0.9333	0.9326	0.93	0.9299	0.9287	0.9307	0.9254	0.9289	0.9221	0.918	0.9136	0.9253	0.9129	0.9234	0.9272	0.917	0.9342	0.9188	0.9196	0.9241	0.919	0.8826	0.884	0.8647	0.8898	0.9446	0.936	0.937	0.9116	0.908	0.9066	0.9053	0.9179	0.9094	0.9005
DIS3	1	0.9847	0.9848	0.9811	0.982	0.9819	0.9806	0.9822	0.9805	0.98	0.9801	0.9799	0.9799	0.9801	0.9804	0.9804	0.9802	0.9802	0.9801	0.9802	0.9799	0.9801	0.9796	0.9793	0.9791	0.9798	0.979	0.9797	0.98	0.9793	0.9805	0.9794	0.9795	0.9798	0.9794	0.9773	0.9773	0.9764	0.9777	0.9813	0.9806	0.9807	0.9789	0.9787	0.9786	0.9785	0.9793	0.9788	0.9783
TSR4	1	0.9633	0.9643	0.94	0.9462	0.9458	0.9359	0.9473	0.9352	0.9313	0.9319	0.9306	0.9303	0.9319	0.9345	0.9341	0.9326	0.9325	0.9318	0.933	0.9299	0.932	0.9281	0.9258	0.9234	0.9299	0.923	0.9288	0.931	0.9252	0.9351	0.9262	0.9267	0.9292	0.9264	0.9075	0.9082	0.899	0.9111	0.9414	0.9361	0.9367	0.9223	0.9204	0.9197	0.919	0.9258	0.9212	0.9165
RCL1	1	0.9872	0.9874	0.9836	0.9845	0.9844	0.983	0.9846	0.9829	0.9824	0.9825	0.9823	0.9823	0.9825	0.9828	0.9828	0.9826	0.9826	0.9825	0.9826	0.9822	0.9825	0.982	0.9817	0.9814	0.9822	0.9813	0.9821	0.9824	0.9816	0.9829	0.9817	0.9818	0.9821	0.9818	0.9794	0.9795	0.9785	0.9799	0.9838	0.983	0.9831	0.9812	0.981	0.9809	0.9808	0.9817	0.9811	0.9805
RPB11	1	0.9608	0.9611	0.9545	0.956	0.9559	0.9536	0.9563	0.9535	0.9526	0.9527	0.9525	0.9524	0.9527	0.9533	0.9532	0.9529	0.9529	0.9527	0.953	0.9523	0.9527	0.9519	0.9515	0.951	0.9523	0.9509	0.9521	0.9525	0.9513	0.9534	0.9516	0.9516	0.9522	0.9516	0.948	0.9481	0.9466	0.9487	0.9549	0.9536	0.9538	0.9508	0.9504	0.9503	0.9501	0.9515	0.9505	0.9497
RRP6	1	0.9958	0.996	0.9913	0.9926	0.9926	0.9905	0.9929	0.9903	0.9894	0.9895	0.9893	0.9892	0.9895	0.9901	0.9901	0.9897	0.9897	0.9895	0.9898	0.9891	0.9896	0.9887	0.9881	0.9875	0.9891	0.9874	0.9888	0.9893	0.988	0.9903	0.9882	0.9883	0.9889	0.9882	0.9834	0.9836	0.981	0.9844	0.9916	0.9905	0.9906	0.9873	0.9868	0.9866	0.9864	0.9881	0.987	0.9858
UTP23	1	0.9591	0.9603	0.9304	0.9381	0.9376	0.9253	0.9395	0.9244	0.9195	0.9201	0.9186	0.9181	0.9201	0.9235	0.923	0.921	0.921	0.9201	0.9216	0.9177	0.9202	0.9154	0.9125	0.9095	0.9176	0.9089	0.9163	0.919	0.9118	0.9242	0.913	0.9136	0.9167	0.9132	0.8892	0.8901	0.8782	0.8937	0.9322	0.9255	0.9262	0.9081	0.9056	0.9047	0.9038	0.9124	0.9066	0.9007
TSR3	1	0.9732	0.9735	0.9661	0.9679	0.9677	0.965	0.9682	0.9649	0.9639	0.964	0.9637	0.9636	0.964	0.9647	0.9646	0.9642	0.9642	0.964	0.9643	0.9635	0.964	0.963	0.9625	0.9619	0.9635	0.9618	0.9632	0.9638	0.9623	0.9648	0.9626	0.9627	0.9633	0.9626	0.9582	0.9584	0.9563	0.959	0.9665	0.9651	0.9652	0.9616	0.9612	0.961	0.9608	0.9625	0.9613	0.9603
CKB2	1	0.9926	0.9927	0.9913	0.9916	0.9916	0.9911	0.9917	0.9911	0.9909	0.9909	0.9908	0.9908	0.9909	0.991	0.991	0.9909	0.9909	0.9909	0.9909	0.9908	0.9909	0.9907	0.9906	0.9905	0.9908	0.9905	0.9908	0.9909	0.9906	0.991	0.9906	0.9907	0.9908	0.9906	0.9899	0.9899	0.9895	0.99	0.9914	0.9911	0.9911	0.9905	0.9904	0.9904	0.9903	0.9906	0.9904	0.9902
DBP5	1	0.99	0.9902	0.9862	0.9871	0.9871	0.9855	0.9873	0.9854	0.9849	0.9849	0.9847	0.9847	0.9849	0.9853	0.9853	0.985	0.985	0.9849	0.9851	0.9846	0.9849	0.9844	0.984	0.9837	0.9846	0.9836	0.9845	0.9848	0.984	0.9854	0.9841	0.9842	0.9845	0.9841	0.9815	0.9816	0.9803	0.982	0.9864	0.9856	0.9857	0.9835	0.9833	0.9832	0.9831	0.984	0.9834	0.9827
RAT1	1	0.9918	0.9919	0.9901	0.9905	0.9905	0.9898	0.9906	0.9897	0.9895	0.9895	0.9895	0.9894	0.9895	0.9897	0.9897	0.9896	0.9896	0.9895	0.9896	0.9894	0.9895	0.9893	0.9892	0.989	0.9894	0.989	0.9893	0.9895	0.9891	0.9897	0.9892	0.9892	0.9894	0.9892	0.9881	0.9882	0.9877	0.9883	0.9902	0.9898	0.9898	0.989	0.9888	0.9888	0.9888	0.9892	0.9889	0.9886
NOB1	1	0.9743	0.975	0.9606	0.9642	0.964	0.9583	0.9649	0.9579	0.9557	0.956	0.9553	0.9551	0.956	0.9575	0.9573	0.9564	0.9564	0.956	0.9566	0.9549	0.956	0.9538	0.9526	0.9512	0.9548	0.951	0.9543	0.9555	0.9522	0.9578	0.9528	0.953	0.9544	0.9529	0.9423	0.9427	0.9376	0.9443	0.9615	0.9584	0.9587	0.9506	0.9495	0.9491	0.9487	0.9525	0.9499	0.9473
CKA2	1	0.9955	0.9956	0.9939	0.9943	0.9943	0.9936	0.9944	0.9936	0.9933	0.9933	0.9933	0.9932	0.9933	0.9935	0.9935	0.9934	0.9934	0.9933	0.9934	0.9932	0.9934	0.9931	0.993	0.9928	0.9932	0.9928	0.9932	0.9933	0.9929	0.9936	0.993	0.993	0.9932	0.993	0.9919	0.9919	0.9914	0.9921	0.994	0.9936	0.9937	0.9928	0.9926	0.9926	0.9925	0.993	0.9927	0.9924
BUD21	1	0.8958	0.9029	0.6779	0.7431	0.7389	0.6349	0.7542	0.6275	0.5866	0.592	0.5793	0.5758	0.5922	0.6198	0.6159	0.5996	0.5993	0.5917	0.604	0.5721	0.5931	0.5533	0.5307	0.5072	0.5714	0.5032	0.5609	0.5829	0.5249	0.6257	0.5348	0.5391	0.5644	0.536	0.3696	0.375	0.3097	0.3974	0.6931	0.6367	0.6431	0.4968	0.4788	0.4717	0.4655	0.5301	0.4856	0.4434
RIO1	1	0.9757	0.977	0.9334	0.9467	0.9459	0.9239	0.9489	0.9222	0.9125	0.9139	0.9107	0.9098	0.9139	0.9204	0.9195	0.9157	0.9156	0.9138	0.9167	0.9089	0.9141	0.9041	0.898	0.8914	0.9087	0.8902	0.906	0.9116	0.8964	0.9218	0.8991	0.9003	0.907	0.8995	0.8435	0.8458	0.8153	0.8548	0.9365	0.9243	0.9257	0.8883	0.8829	0.8807	0.8787	0.8978	0.885	0.8714
PNO1	1	0.9914	0.9916	0.9875	0.9885	0.9884	0.9868	0.9887	0.9867	0.986	0.9861	0.9859	0.9859	0.9861	0.9866	0.9865	0.9862	0.9862	0.9861	0.9863	0.9858	0.9861	0.9855	0.9852	0.9848	0.9858	0.9847	0.9856	0.986	0.9851	0.9866	0.9852	0.9853	0.9857	0.9853	0.9823	0.9824	0.981	0.9829	0.9877	0.9868	0.9869	0.9846	0.9843	0.9842	0.9841	0.9852	0.9844	0.9837
GSP2	1	1	1	1	1	1	1	1	1	1	1	1	1	1	1	1	1	1	1	1	1	1	1	1	1	1	1	1	1	1	1	1	1	1	1	1	1	1	1	1	1	1	1	1	1	1	1	1	1
NOC2	1	0.9735	0.974	0.9647	0.9669	0.9668	0.9633	0.9673	0.9631	0.9617	0.9619	0.9615	0.9614	0.9619	0.9628	0.9627	0.9622	0.9622	0.9619	0.9623	0.9613	0.962	0.9607	0.9599	0.9592	0.9613	0.959	0.9609	0.9616	0.9598	0.963	0.9601	0.9602	0.961	0.9601	0.9542	0.9545	0.9517	0.9553	0.9652	0.9634	0.9636	0.9588	0.9582	0.958	0.9578	0.9599	0.9585	0.957
RPB8	1	0.9669	0.9673	0.958	0.9602	0.9601	0.9567	0.9606	0.9565	0.9552	0.9554	0.955	0.9549	0.9554	0.9562	0.9561	0.9556	0.9556	0.9553	0.9557	0.9547	0.9554	0.9542	0.9535	0.9527	0.9547	0.9526	0.9544	0.9551	0.9533	0.9564	0.9536	0.9537	0.9545	0.9536	0.9481	0.9483	0.9457	0.9491	0.9585	0.9567	0.9569	0.9524	0.9518	0.9516	0.9514	0.9534	0.952	0.9507
PUS7	1	0.9735	0.9738	0.9684	0.9696	0.9695	0.9676	0.9698	0.9675	0.9668	0.9669	0.9666	0.9666	0.9669	0.9673	0.9673	0.967	0.967	0.9669	0.9671	0.9665	0.9669	0.9662	0.9658	0.9654	0.9665	0.9653	0.9663	0.9667	0.9657	0.9674	0.9659	0.966	0.9664	0.9659	0.9629	0.963	0.9616	0.9634	0.9686	0.9676	0.9677	0.9652	0.9649	0.9648	0.9647	0.9658	0.965	0.9643
YTM1	1	0.9852	0.9856	0.9754	0.978	0.9779	0.9736	0.9785	0.9733	0.9717	0.9719	0.9713	0.9712	0.9719	0.973	0.9729	0.9722	0.9722	0.9719	0.9724	0.971	0.9719	0.9702	0.9693	0.9682	0.971	0.968	0.9706	0.9715	0.969	0.9733	0.9694	0.9696	0.9707	0.9695	0.9612	0.9615	0.9574	0.9628	0.976	0.9737	0.974	0.9677	0.9669	0.9666	0.9663	0.9692	0.9672	0.9652
RRP36	1	0.9821	0.9831	0.9524	0.9617	0.9611	0.9458	0.9633	0.9446	0.9378	0.9387	0.9365	0.9359	0.9387	0.9433	0.9427	0.94	0.9399	0.9386	0.9407	0.9352	0.9389	0.9318	0.9275	0.9229	0.9351	0.922	0.9332	0.9371	0.9264	0.9443	0.9283	0.9291	0.9338	0.9286	0.8887	0.8903	0.8682	0.8968	0.9546	0.946	0.947	0.9207	0.9168	0.9153	0.9139	0.9274	0.9183	0.9087
RRS1	1	0.9468	0.9475	0.9332	0.9365	0.9363	0.9311	0.9371	0.9308	0.9288	0.9291	0.9285	0.9283	0.9291	0.9304	0.9302	0.9295	0.9294	0.9291	0.9297	0.9282	0.9291	0.9273	0.9262	0.9251	0.9281	0.9249	0.9276	0.9287	0.9259	0.9307	0.9264	0.9266	0.9278	0.9265	0.9181	0.9184	0.9146	0.9196	0.9339	0.9312	0.9315	0.9246	0.9237	0.9234	0.9231	0.9262	0.9241	0.922
NOP58	1	0.992	0.9921	0.9907	0.991	0.991	0.9905	0.9911	0.9905	0.9903	0.9903	0.9902	0.9902	0.9903	0.9904	0.9904	0.9903	0.9903	0.9903	0.9903	0.9902	0.9903	0.9901	0.99	0.9899	0.9902	0.9899	0.9902	0.9903	0.99	0.9904	0.99	0.9901	0.9902	0.9901	0.9893	0.9893	0.989	0.9894	0.9908	0.9905	0.9905	0.9899	0.9898	0.9898	0.9897	0.99	0.9898	0.9896
RPA190	1	0.9983	0.9983	0.998	0.9981	0.9981	0.998	0.9981	0.998	0.9979	0.9979	0.9979	0.9979	0.9979	0.9979	0.9979	0.9979	0.9979	0.9979	0.9979	0.9979	0.9979	0.9979	0.9979	0.9978	0.9979	0.9978	0.9979	0.9979	0.9978	0.998	0.9979	0.9979	0.9979	0.9979	0.9977	0.9977	0.9976	0.9977	0.998	0.998	0.998	0.9978	0.9978	0.9978	0.9978	0.9978	0.9978	0.9978
HSP82	1	1	1	1	1	1	1	1	1	1	1	1	1	1	1	1	1	1	1	1	1	1	1	1	1	1	1	1	1	1	1	1	1	1	1	1	1	1	1	1	1	1	1	1	1	1	1	1	1
YAR1	1	0.921	0.9266	0.7367	0.7943	0.7907	0.6975	0.804	0.6907	0.6523	0.6574	0.6453	0.642	0.6576	0.6835	0.6799	0.6646	0.6642	0.6571	0.6687	0.6385	0.6584	0.6204	0.5984	0.5753	0.6378	0.5713	0.6277	0.6488	0.5927	0.689	0.6024	0.6066	0.6311	0.6036	0.4335	0.4393	0.3685	0.4631	0.7503	0.6991	0.705	0.5649	0.5469	0.5397	0.5334	0.5978	0.5537	0.5108
RVB2	1	1	1	1	1	1	1	1	1	1	1	1	1	1	1	1	1	1	1	1	1	1	1	1	1	1	1	1	1	1	1	1	1	1	1	1	1	1	1	1	1	1	1	1	1	1	1	1	1
BMS1	1	0.9927	0.9928	0.9909	0.9914	0.9913	0.9906	0.9915	0.9906	0.9903	0.9904	0.9903	0.9903	0.9904	0.9906	0.9905	0.9904	0.9904	0.9904	0.9905	0.9902	0.9904	0.9901	0.99	0.9898	0.9902	0.9898	0.9902	0.9903	0.99	0.9906	0.99	0.99	0.9902	0.99	0.9889	0.9889	0.9884	0.9891	0.991	0.9907	0.9907	0.9898	0.9897	0.9896	0.9896	0.99	0.9897	0.9894
NIP7	1	0.9956	0.9957	0.9941	0.9945	0.9945	0.9938	0.9946	0.9938	0.9936	0.9936	0.9935	0.9935	0.9936	0.9938	0.9937	0.9936	0.9936	0.9936	0.9937	0.9935	0.9936	0.9934	0.9932	0.9931	0.9935	0.9931	0.9934	0.9935	0.9932	0.9938	0.9933	0.9933	0.9934	0.9933	0.9922	0.9923	0.9918	0.9924	0.9942	0.9939	0.9939	0.993	0.9929	0.9929	0.9929	0.9932	0.993	0.9927
HRR25	1	0.9983	0.9984	0.997	0.9974	0.9973	0.9968	0.9974	0.9967	0.9965	0.9965	0.9964	0.9964	0.9965	0.9967	0.9967	0.9966	0.9966	0.9965	0.9966	0.9964	0.9965	0.9963	0.9961	0.996	0.9964	0.996	0.9963	0.9965	0.9961	0.9967	0.9962	0.9962	0.9964	0.9962	0.995	0.995	0.9944	0.9952	0.9971	0.9968	0.9968	0.9959	0.9958	0.9958	0.9957	0.9961	0.9959	0.9956
RSA1	1	0.6757	0.6957	0.2807	0.3629	0.3569	0.2371	0.3793	0.2304	0.1962	0.2004	0.1906	0.1879	0.2005	0.2235	0.2201	0.2065	0.2062	0.2001	0.2101	0.1852	0.2012	0.1719	0.157	0.1427	0.1847	0.1404	0.1771	0.1933	0.1534	0.2288	0.1596	0.1624	0.1797	0.1604	0.0004	0.0002	0.0004	0.0893	0.2979	0.2388	0.2448	0.1368	0.127	0.1232	0.1201	0.1566	0.1306	0.1093
MEX67	1	0.9653	0.9674	0.896	0.9182	0.9169	0.8802	0.9219	0.8775	0.8612	0.8634	0.8582	0.8567	0.8635	0.8745	0.873	0.8665	0.8664	0.8633	0.8683	0.8552	0.8639	0.8471	0.837	0.8261	0.8549	0.8241	0.8504	0.8597	0.8344	0.8768	0.8389	0.8408	0.8519	0.8394	0.7482	0.7518	0.704	0.7662	0.9014	0.8809	0.8833	0.821	0.812	0.8084	0.8051	0.8368	0.8155	0.7932
TGS1	1	0.9679	0.9684	0.9582	0.9606	0.9605	0.9567	0.9611	0.9565	0.955	0.9552	0.9548	0.9547	0.9552	0.9562	0.9561	0.9555	0.9555	0.9552	0.9556	0.9545	0.9553	0.9539	0.9531	0.9523	0.9545	0.9521	0.9542	0.9549	0.9529	0.9564	0.9533	0.9534	0.9543	0.9533	0.9471	0.9473	0.9444	0.9482	0.9588	0.9568	0.957	0.9519	0.9513	0.951	0.9508	0.9531	0.9515	0.95
NOP53	1	0.8743	0.8751	0.8578	0.8616	0.8614	0.8554	0.8623	0.855	0.8528	0.8531	0.8524	0.8522	0.8531	0.8546	0.8544	0.8535	0.8535	0.8531	0.8537	0.8521	0.8532	0.8511	0.8499	0.8487	0.852	0.8485	0.8515	0.8526	0.8496	0.8549	0.8501	0.8503	0.8517	0.8502	0.8412	0.8415	0.8376	0.8428	0.8586	0.8555	0.8558	0.8481	0.8472	0.8468	0.8465	0.8499	0.8476	0.8453
NAN1	1	0.9949	0.9959	0.7541	0.8867	0.8801	0.6359	0.9031	0.6141	0.4896	0.5061	0.4675	0.4569	0.5067	0.5907	0.579	0.5292	0.5282	0.5051	0.5427	0.4459	0.5093	0.3911	0.3294	0.2712	0.4438	0.262	0.4128	0.4784	0.3145	0.6087	0.3402	0.3517	0.4233	0.3434	0.0661	0.0705	0.0312	0.0911	0.7905	0.6411	0.6597	0.2477	0.2102	0.1966	0.1852	0.3278	0.2239	0.1488
NOG1	1	0.989	0.9891	0.9864	0.987	0.987	0.986	0.9871	0.9859	0.9855	0.9856	0.9854	0.9854	0.9856	0.9858	0.9858	0.9856	0.9856	0.9856	0.9857	0.9854	0.9856	0.9852	0.985	0.9848	0.9854	0.9847	0.9853	0.9855	0.9849	0.9859	0.985	0.9851	0.9853	0.985	0.9834	0.9835	0.9827	0.9837	0.9865	0.986	0.986	0.9847	0.9845	0.9844	0.9844	0.985	0.9846	0.9842
NOP4	1	0.9945	0.9948	0.9855	0.9884	0.9882	0.9835	0.9888	0.9832	0.9811	0.9814	0.9807	0.9805	0.9814	0.9828	0.9826	0.9818	0.9817	0.9814	0.982	0.9803	0.9814	0.9792	0.9779	0.9765	0.9803	0.9762	0.9797	0.9809	0.9776	0.9831	0.9782	0.9784	0.9799	0.9782	0.9656	0.9662	0.9589	0.9682	0.9862	0.9836	0.9839	0.9758	0.9746	0.9741	0.9737	0.9779	0.9751	0.972
ULP1	1	0.9754	0.9761	0.9601	0.9642	0.964	0.9574	0.9649	0.957	0.9544	0.9547	0.9539	0.9537	0.9548	0.9565	0.9562	0.9552	0.9552	0.9547	0.9555	0.9535	0.9548	0.9522	0.9508	0.9492	0.9534	0.9489	0.9527	0.9542	0.9504	0.9569	0.951	0.9513	0.953	0.9511	0.9386	0.9391	0.9329	0.941	0.9611	0.9575	0.9579	0.9484	0.9472	0.9467	0.9462	0.9507	0.9477	0.9446
RRP12	1	0.9795	0.9801	0.9638	0.9681	0.9678	0.9609	0.9688	0.9604	0.9576	0.958	0.9571	0.9569	0.958	0.9599	0.9596	0.9585	0.9585	0.958	0.9588	0.9566	0.9581	0.9553	0.9536	0.9519	0.9565	0.9516	0.9558	0.9574	0.9532	0.9603	0.9539	0.9542	0.9561	0.954	0.94	0.9405	0.9334	0.9427	0.9648	0.961	0.9614	0.9511	0.9497	0.9491	0.9486	0.9536	0.9502	0.9468
RPA135	1	0.9989	0.9989	0.9986	0.9987	0.9987	0.9985	0.9987	0.9985	0.9985	0.9985	0.9985	0.9985	0.9985	0.9985	0.9985	0.9985	0.9985	0.9985	0.9985	0.9985	0.9985	0.9985	0.9984	0.9984	0.9985	0.9984	0.9985	0.9985	0.9984	0.9985	0.9984	0.9984	0.9985	0.9984	0.9983	0.9983	0.9982	0.9983	0.9986	0.9986	0.9986	0.9984	0.9984	0.9984	0.9984	0.9984	0.9984	0.9983
TIF6	1	0.9999	0.9999	0.9998	0.9998	0.9998	0.9998	0.9998	0.9998	0.9998	0.9998	0.9998	0.9998	0.9998	0.9998	0.9998	0.9998	0.9998	0.9998	0.9998	0.9998	0.9998	0.9998	0.9998	0.9998	0.9998	0.9998	0.9998	0.9998	0.9998	0.9998	0.9998	0.9998	0.9998	0.9998	0.9998	0.9998	0.9998	0.9998	0.9998	0.9998	0.9998	0.9998	0.9998	0.9998	0.9998	0.9998	0.9998	0.9998
MRD1	1	0.9753	0.9757	0.9679	0.9698	0.9697	0.9668	0.9701	0.9666	0.9655	0.9656	0.9653	0.9652	0.9656	0.9664	0.9663	0.9658	0.9658	0.9656	0.9659	0.9651	0.9657	0.9646	0.964	0.9634	0.9651	0.9633	0.9648	0.9654	0.9639	0.9665	0.9641	0.9642	0.9649	0.9641	0.9594	0.9595	0.9573	0.9602	0.9683	0.9668	0.967	0.9631	0.9626	0.9624	0.9622	0.964	0.9628	0.9616
RRP9	1	0.9971	0.9973	0.9929	0.9942	0.9942	0.992	0.9945	0.9919	0.9909	0.9911	0.9908	0.9907	0.9911	0.9917	0.9916	0.9912	0.9912	0.991	0.9913	0.9906	0.9911	0.9901	0.9895	0.9889	0.9906	0.9888	0.9903	0.9908	0.9894	0.9918	0.9896	0.9897	0.9904	0.9897	0.9841	0.9843	0.9811	0.9852	0.9933	0.9921	0.9922	0.9886	0.988	0.9878	0.9876	0.9895	0.9882	0.9869
RRP15	1	0.8469	0.8494	0.7952	0.8079	0.8071	0.7873	0.8102	0.786	0.7786	0.7796	0.7773	0.7767	0.7796	0.7846	0.7839	0.781	0.7809	0.7795	0.7817	0.776	0.7798	0.7727	0.7686	0.7644	0.7759	0.7637	0.774	0.778	0.7676	0.7857	0.7694	0.7701	0.7747	0.7696	0.738	0.7391	0.7248	0.7437	0.7981	0.7876	0.7888	0.7625	0.7592	0.7579	0.7568	0.7685	0.7605	0.7526
NOC4	1	0.9824	0.983	0.968	0.972	0.9717	0.9653	0.9727	0.9648	0.9622	0.9626	0.9617	0.9615	0.9626	0.9643	0.9641	0.9631	0.963	0.9625	0.9633	0.9613	0.9626	0.96	0.9585	0.9568	0.9612	0.9565	0.9605	0.962	0.9581	0.9647	0.9587	0.959	0.9608	0.9588	0.9455	0.946	0.9392	0.9481	0.9689	0.9654	0.9658	0.956	0.9547	0.9542	0.9537	0.9584	0.9552	0.952
PAP2	1	0.967	0.9676	0.9542	0.9575	0.9572	0.9521	0.958	0.9518	0.9498	0.9501	0.9495	0.9493	0.9501	0.9514	0.9512	0.9505	0.9504	0.9501	0.9507	0.9491	0.9501	0.9482	0.9472	0.946	0.9491	0.9458	0.9486	0.9497	0.9469	0.9517	0.9474	0.9476	0.9488	0.9474	0.9386	0.9389	0.9347	0.9402	0.9549	0.9522	0.9525	0.9455	0.9446	0.9442	0.9439	0.9471	0.9449	0.9427
[truncated: 186 more columns]

## Sheet: S10. Archaeal RBF repertoires
Supplementary Table S10: RBF repertoires of archaeal phyla/kingdom groups
Description: RBF Repertoires of the archaeal groups were extracted using the Core set determination function of PhyloProfile
ALL				Abund				Abund+FAS
Asgard	Eury	TACK	DPANN	Asgard	Eury	TACK	DPANN	Asgard	Eury	TACK	DPANN
ACL4	ACL4	ACL4	ARB1	BUD23	ARB1	ARB1	ARB1	CBF5	DIM1	CFD1	CBF5
ARB1	AFG2	AFG2	CBF5	CBF5	CBF5	CBF5	CBF5	CFD1	FAP7	DIM1	CFD1
BUD23	ARB1	ARB1	CFD1	CFD1	CFD1	CFD1	CFD1	DIM1	METTL5	EMG1	DBP3
CBF5	BMS1	BRX1	DBP2	DBP3	DBP5	DBP2	DBP2	EMG1	RCL1	EXOSC8	DBP8
CFD1	BUD23	BUD23	DBP3	DBP5	DIM1	DBP3	DBP3	EXOSC7	RIO2	RCL1	DIM1
CIA1	CBF5	CBF5	DBP8	DBP8	DIS3	DIM1	DBP8	EXOSC8	RIOK3	RIO2	EXOSC7
CKA2	CFD1	CFD1	DIM1	DDX21	FAL1	EMG1	DIM1	METTL5	RLI1	RLI1	EXOSC8
DBP10	CIA1	CIA1	EXOSC6	DIM1	FAP7	EXOSC8	EXOSC6	NBP35	SDO1	RPB11	FAP7
DBP2	CKA1	CKA1	EXOSC7	EMG1	KRE33	FAP7	EXOSC7	PIN4	SNU13	RRP45	MRT4
DBP3	CKA2	CKA2	EXOSC8	EXOSC7	KRR1	KRE33	EXOSC8	RCL1	TIF6	RVB2	NBP35
DBP5	CSL4	CSL4	FAP7	EXOSC8	MDN1	MDN1	FAP7	RIO2	YGR283C	SDO1	PA2G4
DBP6	DBP10	DBP10	KRR1	FAL1	METTL5	METTL5	KRR1	RLI1		SKI6	PIN4
DBP7	DBP2	DBP2	MDN1	FAP7	NBP35	NBP35	MDN1	RPB11		SNU13	RCL1
DBP8	DBP3	DBP3	METTL5	MDN1	NHP2	NOG1	METTL5	RRP45		TIF6	RIOK3
DBP9	DBP5	DBP5	MRT4	METTL5	NOG1	NOG2	MRT4	SDO1			RPA190
DDX21	DBP6	DBP6	MTR4	NBP35	NOP1	NOP1	MTR4	SKI6			RRP45
DIM1	DBP7	DBP7	NBP35	NOG1	NOP2	NOP2	NBP35	SNU13			RRP46
DIP2	DBP8	DBP8	NHP2	NOP1	NOP56	NOP56	NHP2	TIF6			SDO1
DIS3	DBP9	DBP9	NOP1	NOP2	NOP58	NOP58	NOP1				SKI6
DRS1	DDX21	DDX21	NOP2	NOP56	PNO1	PNO1	NOP2				SNU13
EMG1	DIM1	DIM1	NOP56	NOP58	PUS7	PUS7	NOP56				SSA2
ERB1	DIP2	DIP2	NOP58	PIN4	RCL1	RCL1	NOP58				SSA4
EXOSC6	DIS3	DRS1	PA2G4	PUS7	RIO1	RIO1	PA2G4				SSB2
EXOSC7	DRS1	EMG1	PIN4	RCL1	RIO2	RIO2	PIN4				TIF6
EXOSC8	DRS2	EXOSC6	PNO1	RIA1	RIOK3	RIOK3	PNO1				UBA2
FAL1	ECM16	EXOSC7	PUS7	RIO1	RLI1	RLI1	PUS7
FAP7	EIF1AD	EXOSC8	RCL1	RIO2	RLP24	RLP24	RCL1
FCF1	EMG1	FAL1	RIO1	RLI1	RPB5	RPB11	RIO1
HAS1	EXOSC6	FAP7	RIOK3	RLP24	RPO21	RPB5	RIOK3
HCA4	EXOSC7	FCF1	RLI1	RLP7	SDO1	RPO21	RLI1
HSP82	EXOSC8	GRC3	RLP7	RPB11	SNU13	RRP4	RLP7
IMP4	FAL1	HAS1	RPA190	RPB5	SPB1	RRP45	RPA190
IPI3	FAP7	HCA4	RPB5	RPO21	TIF6	RVB2	RPB5
JJJ1	FCF1	HRR25	RPO21	RRP3	TSR3	SDO1	RPO21
KRE33	GAR1	HSP82	RRP4	RRP4	YGR283C	SKI6	RRP4
KRR1	GRC3	IMP4	RRP45	RRP45		SNU13	RRP45
LRRC47	GSP1	KRE33	RRP46	RSA4		TIF6	RRP46
MAK11	GSP2	KRR1	RRP5	SDO1		TSR3	RRP5
MAK16	HAS1	LSG1	SDO1	SKI6			SDO1
MAK5	HCA4	MAK5	SKI6	SNU13			SKI6
MDN1	HRR25	MDN1	SNU13	SPB1			SNU13
METTL5	HSP82	METTL5	SSA1	SPB4			SSA1
MRT4	ILF3	MRT4	SSA2	TIF6			SSA2
MTR4	IMP4	MTR3	SSA3	TSR3			SSA3
NAN1	ISG20L2	MTR4	SSA4				SSA4
NBP35	JJJ1	NBP35	SSB2				SSB2
NHP2	KAP95	NHP2	TIF6				TIF6
NIP7	KRE33	NIP7	UBA2				UBA2
NMD3	KRR1	NMD3
NOB1	LRRC47	NOB1
NOG1	LSG1	NOG1
NOG2	MAK11	NOG2
NOP1	MAK5	NOP1
NOP2	MDN1	NOP10
NOP56	METTL5	NOP2
NOP58	MRT4	NOP56
NSA2	MTR3	NOP58
NUG1	MTR4	NSA2
PA2G4	NAF1	NUG1
PIN4	NBP35	PA2G4
PNO1	NHP2	PAP2
POP5	NIP7	PIN4
PUS7	NMD3	PNO1
PWP1	NOB1	POP5
PWP2	NOG1	PUS7
RCL1	NOG2	RCL1
RCM1	NOP1	RCM1
RIA1	NOP10	RIO1
RIO1	NOP2	RIO2
RIO2	NOP56	RIOK3
RIOK3	NOP58	RIX7
RLI1	NSR1	RLI1
RLP24	NUG1	RLP24
RLP7	PA2G4	RLP7
RNT1	PIN4	ROK1
ROK1	PNO1	RPA135
RPA135	POP4	RPA190
RPA190	POP5	RPB11
RPB11	PSE1	RPB5
RPB5	PUS7	RPF1
RPO21	PWP1	RPO21
RRB1	PWP2	RRP3
RRP3	RCL1	RRP4
RRP4	RCM1	RRP40
RRP40	REX4	RRP45
RRP45	RIA1	RRP46
RRP6	RIO1	RRP5
RRP9	RIO2	RRP8
RSA4	RIOK3	RRP9
SAM2	RIX7	RSA4
SDO1	RLI1	RVB1
SEN1	RLP24	RVB2
SKI6	RLP7	SAM2
SNU13	RNT1	SDO1
SPB1	ROK1	SEN1
SPB4	RPA135	SKI6
SSA1	RPA190	SNU13
SSA2	RPB11	SOF1
SSA3	RPB5	SPB1
SSA4	RPF1	SPB4
SSB2	RPO21	SSA1
TAH1	RRP3	SSA2
TGS1	RRP36	SSA3
TIF6	RRP4	SSA4
TSR3	RRP40	SSB2
UBA2	RRP45	TAH1
UBC9	RRP46	TGS1
UTP13	RRP5	TIF6
UTP15	RRP9	TRF5
UTP18	RSA4	TRM112
UTP21	RVB1	TSR3
YGR283C	RVB2	UBA2
YMR310C	SAM2	UTP7
YTM1	SDO1	YAR1
	SEN1	YGR283C
	SKI6	YMR310C
	SNU13	YVH1
	SOF1
	SPB1
	SPB4
	SQT1
	SSA1
	SSA2
	SSA3
	SSA4
	SSB2
	TAH1
	TGS1
	TIF6
	TRF5
	TRM112
	TSR3
	UBA2
	UBC9
	UTP13
	UTP15
	UTP18
	UTP23
	UTP6
	YAR1
	YGR283C
	YMR310C
	YTM1
	YVH1
